# Supplementary material for: miRMOD: a tool for identification and analysis of 5′ and 3′ miRNA modifications in Next Generation Sequencing small RNA data
Source: PeerJ. 2015 Oct 20;3:e1332. doi: 10.7717/peerj.1332 (PMC4662591; doi:10.7717/peerj.1332)
Supplement: Table S1 [file peerj-03-1332-s001.xls]

## Sheet: Sheet1
SRX018957		SRX018958		SRX018959		SRX018960		SRX018961		SRX018962		SRX018963		SRX018964		SRX018965		SRX018966		SRX018967		SRX018968		SRX018969		SRX018970		SRX018971
Modified sequence	Percentage	Modified sequence	Percentage	Modified sequence	Percentage	Modified sequence	Percentage	Modified sequence	Percentage	Modified sequence	Percentage	Modified sequence	Percentage	Modified sequence	Percentage	Modified sequence	Percentage	Modified sequence	Percentage	Modified sequence	Percentage	Modified sequence	Percentage	Modified sequence	Percentage	Modified sequence	Percentage	Modified sequence	Percentage
3' trimming		3' trimming		3' trimming		3' trimming		3' trimming		3' trimming		3' trimming		3' trimming		3' trimming		3' trimming		3' trimming		3' trimming		3' trimming		3' trimming		3' trimming
A	5.68651	A	12.189	A	8.12698	A	19.6037	A	22.2493	A	9.57832	A	12.7787	A	12.3143	A	8.28093	A	10.6543	A	4.68623	A	7.51542	A	7.01849	A	12.7698	A	11.0409
AA	0.368802	AA	0.481301	AA	0.362018	AA	0.583115	AA	0.330578	AA	0.399569	AA	0.392168	AA	0.50023	AA	0.306098	AA	0.299952	AA	0.103737	AA	0.29249	AA	0.271578	AA	0.513375	AA	0.205421
AAA	0.00186264	AAA	0.00010025	AAA	0.000100897	AAA	0.00117229	AAA	0.00538266	AAA	0.00156782	AAA	0.00212126	AAA	0.00146656	AAA	0.000596351	AAA	0.000240423	AAC	0.00179225	AAA	0.000475594	AAA	0.000113158	AAA	0.000308844	AAAGC	0.000441161
AAC	0.00162981	AAC	0.00215538	AAC	0.00191704	AAC	0.000390762	AAC	0.00150532	AAC	0.00246371	AAC	0.00198868	AAC	0.00166654	AAC	0.00332253	AAC	0.00134637	AAG	0.00627289	AAC	0.000317063	AAC	0.000622367	AAC	0.000463265	AAC	0.00100264
AAG	0.0263097	AAG	0.00596489	AAG	0.00448991	AAG	0.0291118	AAG	0.0308819	AAG	0.0346413	AAG	0.0323492	AAG	0.0273313	AACC	0.0011927	AAG	0.0109633	AATA	0.0004694	AAG	0.0154568	AAG	0.0129565	AAG	0.014284	AAG	0.0342502
AAGCC	0.000349244	AAGCC	0.00010025	AATA	0.000807174	AATA	0.0010746	AATA	0.000456158	AAGCC	0.000298632	AATA	0.0107389	AATA	0.0059329	AAG	0.00613389	AAT	9.61691499945424e-05	AATT	0.000426727	AATA	0.00142678	AAGG	0.000113158	AATA	0.00115816	AAGC	0.00100264
AATA	0.000349244	AATA	0.000701751	AATGT	0.000100897	AATC	0.000195381	AATC	0.000456158	AATA	0.0126919	AATT	0.000331447	AATC	0.000199985	AAT	0.000340772	AATA	0.000577015	AC	0.0279933	AATT	0.000396328	AATA	0.0113158	AATC	0.000231633	AATA	0.000160422
AATT	0.000465659	AATC	0.000751876	AATT	0.000655829	AATT	0.000195381	AC	0.00857577	AATC	0.000149316	AC	0.0226709	AATGT	0.000199985	AATA	0.00144828	AATC	0.000240423	ACA	0.025817	AC	0.0147434	AATC	0.000282894	AATT	0.000463265	AATC	0.000601584
AC	0.004773	AATGT	0.00010025	AC	0.0179596	AC	0.00742448	ACA	0.00884946	AATT	0.000447948	ACA	0.0255214	AATT	0.000133324	AATGT	0.000255579	AATGT	0.000192338	ACACT	0.000725436	ACA	0.0525531	AATT	0.000396052	AC	0.0162143	AATGT	0.000120317
ACA	0.00651922	AATT	0.00105263	ACA	0.00534753	ACA	0.00244226	ACACT	0.000273695	AC	0.0227707	ACAG	0.00265157	AC	0.0188653	AATT	0.000170386	AATT	0.000817438	ACAG	0.000597418	ACACT	0.000396328	AC	0.013975	ACA	0.043933	AATT	0.000882323
ACAG	0.00325961	AC	0.0265162	ACAG	0.000554932	ACAG	0.000683833	ACAG	0.00223517	ACA	0.0388221	ACC	0.00848503	ACA	0.0201985	AC	0.0409778	AC	0.0293316	ACC	0.016301	ACAG	0.00174385	ACA	0.0294776	ACAG	0.000231633	AC	0.353451
ACC	0.00547149	ACA	0.00681701	ACC	0.00358184	ACC	0.00273533	ACC	0.0166041	ACAG	0.0023144	ACCT	0.000132579	ACAG	0.00166654	ACA	0.0157607	ACA	0.0177432	ACCT	0.000128018	ACC	0.0114143	ACAG	0.00130131	ACC	0.0108095	ACA	0.0361351
ACCT	0.000232829	ACAG	0.000350876	ACCTC	0.000252242	ACG	0.00117229	ACG	0.00424227	ACC	0.00955622	ACG	0.00351333	ACC	0.00839938	ACAG	0.000937122	ACAG	0.000577015	ACCTC	0.000128018	ACG	0.00483521	ACC	0.0225184	ACCTC	0.000231633	ACACT	8.021117999469e-05
ACG	0.00360886	ACC	0.00696739	ACG	0.00903026	ACT	0.000488452	ACT	0.00442473	ACG	0.00201576	ACT	0.00324818	ACCTC	0.000333309	ACAT	0.000425965	ACC	0.016493	ACG	0.000298709	ACGT	0.000158531	ACCTC	0.000226315	ACG	0.00880204	ACAG	0.00304802
ACT	0.00104773	ACCT	0.00010025	ACT	0.000151345	AG	0.202219	AG	0.178996	ACT	0.00313563	AG	0.209143	ACG	0.0022665	ACC	0.0185721	ACCT	9.61691499945424e-05	ACGT	0.000298709	ACT	0.0107801	ACG	0.00311183	ACT	0.000386054	ACC	0.085064
AG	0.163679	ACCTC	0.00010025	AG	0.136866	AGAAGG	0.000488452	AGA	0.000410542	AG	0.23465	AGA	0.000464025	ACT	0.00233316	ACCTC	0.000511158	ACG	0.00581823	ACT	0.0156609	AG	0.191427	ACT	0.00582762	ACTGA	0.000154422	ACCT	0.000200528
AGATT	0.000349244	ACG	0.0128821	AGA	0.000151345	AGC	0.00136767	AGAGA	9.12315529799874e-05	AGA	0.000149316	AGC	0.00490541	AG	0.176654	ACG	0.129578	ACGT	0.000144254	AG	0.0730557	AGATT	0.000317063	ACTGA	0.000169736	AG	0.15087	ACCTC	8.021117999469e-05
AGC	0.00221188	ACT	0.00170425	AGC	0.00105942	AGCA	0.0010746	AGC	0.000729852	AGC	0.00634593	AGCA	0.0104074	AGA	0.000333309	ACT	0.116288	ACT	0.00451995	AGA	0.000170691	AGC	0.00943262	AG	0.114289	AGA	0.000386054	ACG	0.00152401
AGCC	0.000232829	AG	0.137543	AGCA	0.0192208	AGCC	0.000195381	AGCA	0.00132286	AGCA	0.00866032	AGCC	0.000397736	AGC	0.00606622	ACTGA	0.000170386	AG	0.110114	AGATT	0.000512073	AGCA	0.0210847	AGA	0.000452631	AGATT	0.000231633	ACT	0.0376993
AGCCG	0.000814903	AGA	0.00010025	AGCCG	0.00030269	AGCCG	0.000390762	AGCC	0.000410542	AGCC	0.000597264	AGCCG	0.00218755	AGCA	0.0134657	ACTT	0.000596351	AGA	0.000480846	AGC	0.00247502	AGCC	0.00055486	AGAAGG	0.000169736	AGC	0.00455544	ACTTC	0.000842217
AGCT	0.00384169	AGC	0.002005	AGCT	0.000454035	AGCT	0.000683833	AGCCG	0.00177902	AGCCG	0.00276234	AGCT	0.00603233	AGCC	0.000199985	AG	0.321774	AGATT	0.000432761	AGCA	0.00691298	AGCCG	0.00182311	AGATT	0.000226315	AGCA	0.00972857	AG	1.34021
AGCTG	0.00523866	AGCA	0.0206014	AGCTG	0.00973654	AGCTG	0.00371224	AGCT	0.00114039	AGCT	0.00492743	AGCTG	0.0112692	AGCCG	0.00126657	AGA	0.000681544	AGC	0.00192338	AGCCG	0.000640091	AGCT	0.00642052	AGC	0.00503551	AGCCG	0.000386054	AGA	0.000521373
AGG	0.000698488	AGCCG	0.000451126	AGG	0.000403587	AGG	0.000195381	AGCTG	0.00766345	AGCTG	0.0100042	AGG	0.000530314	AGCT	0.0053996	AGC	0.000681544	AGCA	0.0251963	AGCT	0.00174958	AGCTG	0.0262369	AGCA	0.0066763	AGCT	0.00239354	AGATT	0.00152401
AGGC	0.00884752	AGCT	0.000902252	AGGC	0.00519618	AGGC	0.004103	AGG	0.00132286	AGG	0.000821238	AGGC	0.0222069	AGCTG	0.0147989	AGCA	0.00306695	AGCC	0.000288507	AGCTG	0.013826	AGG	0.000158531	AGCCG	0.000452631	AGCTG	0.0159827	AGC	0.00818154
AGT	0.0231665	AGCTG	0.0147869	AGT	0.0179092	AGT	0.0523621	AGGC	0.00401419	AGGC	0.0339694	AGT	0.0284381	AGGC	0.0073328	AGCCG	0.00340772	AGCCG	0.000577015	AGG	0.000298709	AGGC	0.00364622	AGCT	0.0040171	AGG	0.00084932	AGCA	0.0118311
AGTG	0.000232829	AGG	0.000451126	AGTG	0.00116031	AGTT	0.0670157	AGT	0.0654586	AGT	0.0368064	AGTG	0.00145836	AGT	0.0280646	AGCGT	0.000340772	AGCT	0.0012502	AGGC	0.0101561	AGT	0.0502544	AGCTG	0.020821	AGGC	0.00393776	AGCC	8.021117999469e-05
AGTT	0.224564	AGGC	0.00596489	AGTT	0.0978699	AT	0.0463053	AGTG	0.0014597	AGTG	0.00209042	AGTT	0.211662	AGTG	0.00153322	AGCT	0.0023854	AGCTG	0.00985734	AGT	0.0215924	AGTG	0.0139508	AGG	0.000113158	AGT	0.0191483	AGCCG	0.00104275
AT	0.0107102	AGT	0.024862	AT	0.0583183	ATA	0.0072291	AGTGG	0.000182463	AGTT	0.163352	AT	0.0438172	AGTT	0.209051	AGCTG	0.0466857	AGGC	0.00259657	AGTG	0.00110949	AGTT	0.395139	AGGC	0.00967498	AGTG	0.00262517	AGCT	0.00236623
ATA	0.00733413	AGTG	0.00165413	ATA	0.00600336	ATCA	0.0355593	AGTT	0.141044	AT	0.0422564	ATA	0.0196216	AT	0.0465966	AGG	0.00613389	AGT	0.0144735	AGTT	0.05189	AT	0.0641259	AGT	0.0371157	AGTT	0.115894	AGCTG	0.077123
ATCA	0.0464495	AGTT	0.142155	ATAG	0.000100897	ATGA	0.00468914	AT	0.0527318	ATA	0.0229947	ATCA	0.0511091	ATA	0.017532	AGGC	0.00775256	AGTG	0.00394294	AT	0.0765122	ATA	0.0258406	AGTG	0.0037342	AT	0.0777514	AGG	0.00136359
ATGA	0.004773	AT	0.0659646	ATCA	0.107001	ATT	0.000390762	ATA	0.00291941	ATC	0.000149316	ATGA	0.00536943	ATCA	0.0477298	AGT	0.0197648	AGTT	0.120644	ATA	0.0211657	ATAG	0.000237797	AGTT	0.0945998	ATA	0.0464037	AGGC	0.00116306
ATGT	0.000349244	ATA	0.0145864	ATGA	0.00277466	ATTC	0.000390762	ATC	0.000182463	ATCA	0.0732395	ATGCT	0.000132579	ATCG	0.000133324	AGTG	0.000681544	AT	0.0700111	ATCA	0.10011	ATCA	0.121514	AT	0.0476394	ATC	0.000154422	AGGGT	0.000120317
ATT	0.000582074	ATC	0.000350876	ATGGA	0.000151345	C	10.5701	ATCA	0.0493107	ATGA	0.00836169	ATGT	0.000795472	ATGA	0.00413303	AGTT	0.0517973	ATA	0.0254367	ATGA	0.00200562	ATGA	0.00261577	ATA	0.136015	ATCA	0.0799133	AGGT	0.000320845
ATTC	0.000465659	ATCA	0.0920297	ATGT	0.00030269	CA	0.699171	ATGA	0.00374049	ATGT	0.000149316	ATT	0.000795472	ATGT	0.000399971	AT	0.0522233	ATCA	0.0953036	ATGT	0.000682763	ATGT	0.000475594	ATAT	0.000113158	ATGA	0.00084932	AGT	0.0599579
ATTT	0.00104773	ATGA	0.00315788	ATT	0.000756726	CAA	0.0275487	ATGCT	0.000136847	ATGTG	0.000597264	ATTC	0.000530314	ATGTG	0.000333309	ATA	0.00655986	ATGA	0.00168296	ATGTG	0.000554745	ATT	0.00055486	ATCA	0.0899603	ATGT	0.000540476	AGTG	0.00465225
C	11.3606	ATGGA	0.0002005	C	10.247	CACG	0.0010746	ATGT	0.000273695	ATT	0.000447948	ATTT	0.000662893	ATT	0.000133324	ATAG	0.00221502	ATGCT	9.61691499945424e-05	ATT	0.00119484	ATTGC	0.000237797	ATGA	0.00339473	ATGTG	0.000231633	AGTT	0.21252
CA	0.0254948	ATGT	0.00135338	CA	0.821804	CAG	0.00420069	ATT	0.000547389	ATTC	0.000522606	C	7.65038	ATTC	0.000533294	ATCA	0.0868116	ATGT	0.000817438	ATTT	0.000128018	ATTT	0.000475594	ATGCT	0.000282894	ATT	0.000308844	AT	0.386778
CAA	0.0146683	ATGTG	0.000150375	CAA	0.0222477	CAGT	0.0031261	ATTC	0.00159655	ATTT	0.00104521	CA	1.0239	ATTT	0.00073328	ATGA	0.000596351	ATGTG	0.000288507	C	13.8073	C	5.13879	ATGT	0.000113158	ATTC	0.000154422	ATA	0.00228602
CAC	0.000349244	ATT	0.000401001	CACA	0.00227018	CAT	0.00576374	ATTGC	0.000228079	C	7.49476	CAA	0.00981082	C	8.84935	ATGCT	0.000511158	ATT	0.000769353	CA	0.811848	CA	0.785364	ATGTG	0.000452631	ATTT	0.000386054	ATAG	0.00124327
CACA	0.000582074	ATTT	0.00010025	CACCTC	0.000151345	CC	0.239439	ATTT	0.00150532	CA	1.0361	CAC	0.000397736	CA	1.01919	ATGT	0.000170386	ATTT	0.000288507	CAA	0.0065716	CAA	0.0107801	ATT	0.00141447	C	9.03947	ATC	0.000721901
CACG	0.00104773	C	11.9685	CACG	0.000554932	CCCGT	0.000390762	C	8.26581	CAA	0.0116466	CACA	0.00165723	CAA	0.00773277	ATT	0.00102232	C	8.5026	CAC	0.000981472	CAC	0.000158531	ATTC	0.000113158	CA	0.80724	ATCA	0.213282
CAG	0.00512225	CA	0.763606	CAG	0.00221973	CCCT	0.00332148	CA	0.575808	CAC	0.000149316	CACG	0.00205497	CAC	0.000333309	ATTC	0.00562273	CA	0.748436	CACA	0.0009388	CACA	0.00356696	ATTT	0.000396052	CAA	0.00625408	ATCG	0.000200528
CAGC	0.00104773	CAA	0.0131829	CAGC	0.000454035	CCG	0.00195381	CAA	0.0140953	CACA	0.00164248	CAG	0.00589975	CACA	0.00133324	ATTT	0.000425965	CAA	0.00476037	CACACT	0.000725436	CACG	0.00110972	C	8.51081	CAC	0.000154422	ATGA	0.00176465
CAGT	0.00721771	CAC	0.000350876	CAGT	0.00706277	CCGG	0.000195381	CACA	0.000410542	CACG	0.00388221	CAGC	0.00132579	CACG	0.00186653	C	8.65305	CAC	9.61691499945424e-05	CACG	0.00106682	CACT	0.000871923	CA	0.577783	CACA	0.00478708	ATGT	0.00124327
CAT	0.0227009	CACA	0.00125313	CAT	0.0244675	CCGT	0.00195381	CACACT	0.000410542	CACT	0.00037329	CAGG	0.000132579	CACT	0.000199985	CA	1.93473	CACA	0.00100978	CACT	0.00550478	CAG	0.0109387	CAA	0.0142579	CACG	0.000694898	ATT	0.0028475
CC	0.333295	CACG	0.000501251	CC	0.736496	CCT	0.000976905	CACG	0.00301064	CAG	0.00589798	CAGT	0.00656264	CAG	0.00659952	CAA	0.00519677	CACACT	9.61691499945424e-05	CAG	0.004694	CAGC	0.00475594	CAC	0.000509209	CACT	0.000154422	ATTG	0.000120317
CCCGT	0.00128056	CACT	0.0002005	CCA	0.000908071	CCTC	0.00126998	CACT	0.0026001	CAGC	0.00186645	CAGTG	0.000132579	CAGC	0.00213318	CAC	0.000170386	CACG	0.000769353	CAGA	8.53454227969573e-05	CAGT	0.0267918	CACA	0.00322499	CAG	0.00486429	ATTGC	0.000200528
CCCT	0.00756696	CAG	0.00255638	CCCA	0.000403587	CG	0.0112344	CAG	0.00770907	CAGG	0.000149316	CAT	0.0145836	CAGT	0.00786609	CACA	0.000255579	CACT	0.000288507	CAGC	0.00123751	CAT	0.025048	CACG	0.00118816	CAGA	0.000308844	ATTT	0.000240634
CCGT	0.00419093	CAGC	0.00130325	CCCGT	0.00151345	CGA	0.0275487	CAGC	0.000364926	CAGT	0.00761511	CC	0.380567	CAT	0.0153322	CACG	0.0155051	CAG	0.00509696	CAGT	0.00832118	CATA	0.000237797	CAG	0.00543157	CAGC	0.00123537	C	11.4572
CCT	0.0031432	CAGT	0.0150375	CCCT	0.000807174	CGAG	0.000488452	CAGG	0.00132286	CAT	0.0123932	CCA	0.00092805	CC	0.373906	CACT	0.00187424	CAGA	0.000240423	CAT	0.0288894	CC	0.524818	CAGC	0.00537499	CAGT	0.0115044	CA	2.2861
CCTC	0.000232829	CAT	0.0277693	CCG	0.000403587	CGC	0.61799	CAGT	0.00296503	CC	0.353953	CCCA	0.000265157	CCA	0.000866603	CAG	0.00536716	CAGC	0.0012502	CC	0.938373	CCA	0.00649979	CAGT	0.0184447	CAT	0.0267922	CAA	0.00910397
CG	0.0410944	CC	0.895184	CCGT	0.00746636	CGCT	0.0010746	CAT	0.00957931	CCA	0.000298632	CCCGT	0.00304931	CCC	0.000133324	CAGA	0.000425965	CAGT	0.00485654	CCA	0.000853454	CCCA	0.00317063	CAT	0.0141447	CC	0.713506	CAC	0.0162829
CGA	0.0146683	CCA	0.0002005	CCT	0.000857623	CGT	0.00214919	CC	0.276021	CCCA	0.00037329	CCCT	0.00788843	CCCA	0.000266647	CAGC	0.000340772	CAT	0.0286103	CCC	0.000341382	CCCGT	0.0118899	CC	0.722964	CCA	0.00378333	CACA	0.00569499
CGAG	0.000232829	CCCA	0.000150375	CCTC	0.000504484	CT	0.224786	CCA	0.000547389	CCCGT	0.00313563	CCG	0.00444138	CCCGT	0.00199985	CAGG	0.0035781	CC	0.742714	CCCA	0.000256036	CCCT	0.00673758	CCA	0.0018671	CCAGA	0.000694898	CACACT	0.000240634
CGCT	0.00162981	CCCGT	0.00215538	CG	0.0769842	CTC	0.00840138	CCCA	0.000136847	CCCT	0.00739114	CCGT	0.00510428	CCCT	0.0211984	CAGT	0.00681544	CCA	0.00254848	CCCAGA	8.53454227969573e-05	CCG	0.00348769	CCAGA	0.000113158	CCCA	0.00208469	CACG	0.0014037
CGG	0.000582074	CCCT	0.00451126	CGA	0.0222477	CTCT	0.00166074	CCCGT	0.00314749	CCG	0.00709251	CCT	0.0037122	CCG	0.00446634	CAT	0.0158459	CCCA	0.000817438	CCCGT	0.000725436	CCGT	0.0381268	CCCA	0.00158421	CCCGT	0.00525034	CACT	0.00256676
CGT	0.00209546	CCG	0.000401001	CGAG	0.000201794	CTG	0.047673	CCCT	0.00903192	CCGT	0.00492743	CCTC	0.000265157	CCGT	0.00466632	CATG	0.00085193	CCCGT	0.00572206	CCCT	0.00524874	CCT	0.00768877	CCCGT	0.00231973	CCCT	0.0071034	CAG	0.0224591
CT	0.236089	CCGT	0.00832076	CGC	0.590952	CTGA	0.00918291	CCG	0.00624936	CCT	0.00298632	CG	0.0499158	CCT	0.00913266	CATT	0.000170386	CCCT	0.00485654	CCG	0.000896127	CCTC	0.000158531	CCCT	0.00288552	CCG	0.000463265	CAGA	8.021117999469e-05
CTAT	0.000232829	CCT	0.00155388	CGCT	0.00403587	CTGT	0.0268649	CCGT	0.00565636	CG	0.0336707	CGA	0.00974453	CCTC	0.000133324	CC	0.467709	CCG	0.00177913	CCGT	0.002347	CG	0.214651	CCG	0.000848682	CCGT	0.0196116	CAGC	0.00376993
CTC	0.00197905	CCTC	0.000601501	CGG	0.000454035	CTGTGA	0.00322379	CCT	0.00451596	CGA	0.0114973	CGAG	0.00735811	CG	0.0537294	CCA	0.000340772	CCGT	0.0194262	CCT	0.00115216	CGA	0.0110179	CCGA	0.000169736	CCT	0.00362891	CAGT	0.0184486
CTCC	0.000814903	CG	0.123107	CGT	0.00822309	CTTC	0.00146536	CG	0.0280081	CGAG	0.0189631	CGC	1.83568	CGA	0.00773277	CCACT	0.000511158	CCT	0.00144254	CCTC	0.000725436	CGAG	0.020292	CCGT	0.00786446	CCTC	0.000463265	CAT	0.142936
CTCT	0.00162981	CGA	0.0131829	CT	0.16093	G	31.6132	CGA	0.0142321	CGAT	0.000149316	CGCT	0.00377849	CGAG	0.00426635	CCAG	0.000255579	CG	0.155025	CG	0.0780911	CGAT	0.000237797	CCT	0.00169736	CG	0.212021	CC	1.01583
CTG	0.190105	CGAG	0.00135338	CTACA	0.000151345	GA	0.641045	CGAG	0.0113127	CGC	1.88967	CGG	0.000729182	CGC	1.99465	CCCA	0.000170386	CGA	0.00476037	CGA	0.0065716	CGC	0.538769	CCTC	0.000735525	CGA	0.00625408	CCA	0.00124327
CTGA	0.036787	CGAT	0.000350876	CTC	0.00645739	GAA	0.497049	CGC	0.723968	CGCT	0.00447948	CGT	0.00536943	CGCT	0.00579957	CCCACT	0.000340772	CGAG	0.00307741	CGAG	0.00192027	CGCT	0.0171214	CG	0.122663	CGAG	0.00795272	CCC	0.000641689
CTGT	0.0532015	CGC	0.433231	CTCA	0.000201794	GAAA	0.000976905	CGCT	0.00159655	CGG	0.00074658	CGTG	0.000265157	CGG	0.000599956	CCCAGA	0.000170386	CGAT	9.61691499945424e-05	CGAT	0.000213364	CGG	0.00150605	CGA	0.0144276	CGAT	0.000154422	CCCA	0.000401056
CTT	0.000465659	CGCT	0.0026065	CTCT	0.00121076	GAAG	0.0184635	CGG	0.000775468	CGT	0.00530071	CT	0.21776	CGT	0.00639953	CCCGT	0.00144828	CGC	0.465507	CGC	0.70299	CGT	0.035511	CGAG	0.000905261	CGC	0.334555	CCCGT	0.00441161
CTTC	0.00174622	CGG	0.00130325	CTG	0.149428	GACT	0.000586143	CGT	0.00707045	CGTG	0.000970553	CTACA	0.000132579	CGTG	0.000133324	CCCT	0.0282841	CGCT	0.00351017	CGCT	0.0126311	CT	0.36811	CGAT	0.000169736	CGCT	0.00772109	CCCT	0.0111494
G	38.0122	CGT	0.00922302	CTGA	0.0139238	GAG	0.0280372	CT	0.245595	CT	0.203742	CTC	0.00596604	CT	0.281979	CCG	0.014994	CGG	0.000336592	CGG	0.000128018	CTA	0.000951188	CGC	0.321764	CGG	0.00154422	CCG	0.00537415
GA	0.485915	CT	0.221453	CTGGG	0.000252242	GAGA	0.000293071	CTA	0.000228079	CTC	0.00530071	CTCC	0.000729182	CTACA	0.000133324	CCGG	0.000170386	CGT	0.0213976	CGT	0.00221898	CTACA	0.00110972	CGCT	0.0292512	CGT	0.020152	CCGA	0.00036095
GAA	0.664844	CTACA	0.0002005	CTGT	0.0778923	GAGG	0.000586143	CTC	0.0151901	CTCA	0.000522606	CTCT	0.00298302	CTC	0.00406637	CCGT	0.00298175	CT	0.266485	CT	0.131432	CTC	0.00967041	CGG	0.00096184	CT	0.299887	CCGG	0.000521373
GAAA	0.00197905	CTC	0.00781951	CTGTGA	0.0212388	GAGT	0.0282326	CTCC	0.000821084	CTCC	0.000671922	CTG	0.161746	CTCC	0.000333309	CCT	0.00783775	CTACA	9.61691499945424e-05	CTA	0.0014082	CTCT	0.00610346	CGT	0.00758156	CTA	0.00223912	CCGT	0.0165636
GAAC	0.000465659	CTCA	0.000150375	CTT	0.000454035	GAT	0.00166074	CTCT	0.00697921	CTCT	0.00246371	CTGA	0.050645	CTCT	0.00206652	CCTC	0.00230021	CTC	0.00442378	CTACA	0.000298709	CTG	0.284643	CT	0.189482	CTACA	0.000308844	CCT	0.00352929
GAAG	0.0180443	CTCT	0.001203	CTTC	0.000353139	GATT	0.00234457	CTG	0.0799645	CTG	0.209565	CTGGG	0.000265157	CTG	0.186586	CCTT	0.00153347	CTCC	0.000144254	CTC	0.00678496	CTGA	0.0195786	CTACA	0.000678946	CTC	0.00409218	CCTC	0.00132348
GAG	0.0220024	CTG	0.227768	CTTT	0.000100897	GC	0.432964	CTGA	0.0303345	CTGA	0.0694319	CTGT	0.0759675	CTGA	0.0479298	CG	0.308739	CTCT	0.000673184	CTCA	0.000128018	CTGGG	0.000396328	CTC	0.00277236	CTCA	0.000308844	CG	0.350042
GAGA	0.000232829	CTGA	0.00982452	G	45.6184	GCA	0.00586143	CTGGG	0.00031931	CTGGG	0.000149316	CTGTGA	0.00596604	CTGT	0.0692616	CGA	0.00519677	CTG	0.147331	CTCC	8.53454227969573e-05	CTGT	0.256504	CTCC	0.000226315	CTCT	0.00100374	CGA	0.00974566
GAGG	0.000232829	CTGGG	0.000350876	GA	2.47974	GCAA	0.0108436	CTGT	0.0681956	CTGT	0.1146	CTTC	0.000795472	CTGTGA	0.00499963	CGAG	0.00153347	CTGA	0.00798204	CTCT	0.00106682	CTGTGA	0.015219	CTCT	0.00950524	CTG	0.265837	CGAG	0.000521373
GAGT	0.00884752	CTGT	0.114586	GAA	2.10814	GCAG	0.0149466	CTGTGA	0.00547389	CTGTGA	0.00731648	G	30.5512	CTT	0.000133324	CGC	2.07351	CTGGG	0.000336592	CTG	0.29474	CTT	0.00118899	CTG	0.221167	CTGA	0.0114272	CGAT	0.00036095
GATT	0.004773	CTGTGA	0.0224059	GAAA	0.001463	GCAT	0.00986674	CTT	0.00104916	CTT	0.000522606	GA	1.22887	CTTC	0.000533294	CGCT	0.00443003	CTGT	0.0930917	CTGA	0.0369546	CTTC	0.000158531	CTGA	0.00927893	CTGGA	0.000308844	CGC	1.25847
GATTT	0.000349244	CTT	0.000751876	GAAC	0.000151345	GCC	0.0227619	CTTC	0.00214394	CTTC	0.000895895	GAA	0.533761	G	33.0045	CGG	0.0024706	CTGTGA	0.0152428	CTGG	0.00627289	CTTT	0.000158531	CTGG	0.000339473	CTGGG	0.000308844	CGCT	0.00593563
GC	0.203376	CTTC	0.000451126	GAAG	0.00686098	GCCC	0.000293071	G	20.2828	G	33.3278	GAAA	0.00225384	GA	1.33604	CGT	0.0259839	CTT	0.00052893	CTGT	0.044849	G	40.7543	CTGT	0.182863	CTGT	0.109022	CGG	0.00336887
GCA	0.00116415	CTTT	0.000300751	GACC	0.000201794	GCCG	0.00166074	GA	1.64568	GA	1.38752	GAAC	0.000331447	GAA	0.651752	CGTG	0.000511158	CTTC	0.000144254	CTGTGA	0.00230433	GA	4.04374	CTGTGA	0.00260263	CTGTGA	0.00555918	CGT	0.0158417
GCAA	0.00745054	G	37.0584	GACT	0.000252242	GCG	0.00322379	GAA	0.374734	GAA	0.561726	GAAG	0.0192239	GAAA	0.00306644	CT	0.898956	CTTT	9.61691499945424e-05	CTTC	0.000384054	GAA	1.05114	CTT	0.000735525	CTT	0.0013898	CT	0.670886
GCAT	0.00384169	GA	2.55152	GAG	0.0238116	GCGA	0.0108436	GAAA	0.0057932	GAAA	0.002837	GAC	0.00205497	GAAC	0.000266647	CTA	0.000681544	G	42.5926	CTTT	0.000128018	GAAA	0.00221944	CTTC	0.000396052	CTTT	0.000617687	CTA	0.00641689
GCC	0.0499419	GAA	3.87362	GAGA	0.000706277	GCT	0.023055	GAAC	0.000182463	GAAG	0.0176193	GAG	0.0367243	GAAG	0.0160655	CTC	0.00945642	GA	4.06411	G	50.4497	GAAG	0.0197372	G	45.8137	G	41.8743	CTACA	0.00260686
GCCG	0.00151339	GAAA	0.00225563	GAGG	0.000504484	GCTC	0.00166074	GAAG	0.0239483	GAC	0.00104521	GAGG	0.00092805	GACT	0.000133324	CTCT	0.00187424	GAA	1.45273	GA	4.41641	GAG	0.102887	GA	3.89115	GA	3.58691	CTAG	8.021117999469e-05
GCG	0.0166473	GAAC	0.000300751	GAGT	0.00297645	GCTG	0.0222734	GAC	0.000273695	GACGT	0.000149316	GAGT	0.0111366	GAG	0.0289979	CTG	0.392484	GAAA	0.00144254	GAA	0.400398	GAGG	0.000237797	GAA	1.64673	GAA	2.66239	CTC	0.0109488
GCGA	0.00745054	GAAG	0.00807014	GAT	0.00136211	GG	0.012309	GACT	0.000228079	GAG	0.0819744	GAT	0.000729182	GAGG	0.000199985	CTGA	0.189469	GAAC	9.61691499945424e-05	GAAA	0.000170691	GAGT	0.00879849	GAAA	0.00096184	GAAA	0.0028568	CTCA	8.021117999469e-05
GCT	0.071595	GACC	0.0002005	GATA	0.000201794	GGA	0.000586143	GAG	0.037633	GAGA	0.000447948	GATA	0.000729182	GAGT	0.00839938	CTGC	0.000255579	GAAG	0.0128386	GAAC	0.000213364	GAT	0.00150605	GAAG	0.0121079	GAAG	0.0112728	CTCG	0.000320845
GCTG	0.0518045	GACT	0.000150375	GATT	0.000554932	GGAG	0.00420069	GAGA	0.000410542	GAGG	0.00171713	GATT	0.0024527	GAT	0.00119991	CTGG	0.000511158	GACGT	0.000144254	GAAG	0.00687031	GATA	0.000237797	GAC	0.000282894	GACC	0.000154422	CTCT	0.000521373
GG	0.0110594	GAG	0.026065	GATTT	0.000504484	GGAGT	0.00429838	GAGG	0.000273695	GAGT	0.0185152	GATTT	0.00092805	GATA	0.000333309	CTGT	0.146106	GACT	0.000144254	GACC	0.000213364	GATAG	0.000475594	GACT	0.000226315	GAG	0.0459405	CTG	1.2004
GGA	0.00325961	GAGA	0.000300751	GC	0.203963	GGAT	0.000390762	GAGT	0.0419209	GAT	0.00209042	GC	0.54218	GATT	0.00233316	CTGTGA	0.00170386	GAG	0.0195704	GACGT	0.000170691	GATT	0.00110972	GAG	0.0219526	GAGG	0.000463265	CTGA	0.0887136
GGAG	0.00803261	GAGG	0.000300751	GCA	0.0515582	GGC	0.0212965	GAT	0.0052002	GATA	0.000597264	GCA	0.023135	GATTT	0.000466632	CTT	0.182398	GAGA	0.000192338	GACT	0.000170691	GATTT	0.00182311	GAGG	0.000226315	GAGT	0.00339728	CTGC	0.000120317
GGAGT	0.00279395	GAGT	0.00185463	GCAA	0.018111	GGCCG	0.000293071	GATA	0.00031931	GATT	0.00179179	GCAA	0.00629748	GC	0.632554	CTTC	0.000511158	GAGG	0.000240423	GAG	0.0127165	GC	0.215206	GAGT	0.0029421	GAT	0.000540476	CTGG	8.021117999469e-05
GGC	0.0306171	GAT	0.00125313	GCAG	0.0134193	GGCG	0.000390762	GATT	0.00264572	GATTT	0.000522606	GCAG	0.0349345	GCA	0.0240649	CTTT	0.00315214	GAGT	0.00413527	GAGA	0.000256036	GCA	0.0307551	GAT	0.000565788	GATT	0.00084932	CTGGA	0.000842217
GGCG	0.0039581	GATA	0.000250625	GCAT	0.135706	GGCT	0.00380993	GATTT	0.00118601	GC	0.633323	GCAT	0.019025	GCAA	0.0073328	G	34.3988	GAT	0.000961691	GAGG	0.000341382	GCAA	0.00800583	GATA	0.000396052	GATTT	0.000308844	CTGGG	0.000280739
GGCT	0.01234	GATT	0.000902252	GCC	0.101452	GGG	0.00166074	GC	0.446807	GCA	0.0276981	GCC	0.0502473	GCAG	0.0429302	GA	2.80293	GATT	0.00144254	GAGT	0.00149354	GCAG	0.0207676	GATT	0.00113158	GC	0.221981	CTGT	0.0966144
GGG	0.00151339	GATTT	0.000601501	GCCG	0.000454035	GGGT	0.0010746	GCA	0.00643182	GCAA	0.0104521	GCCC	0.000265157	GCAT	0.0207318	GAA	0.400151	GATTT	0.000288507	GAT	0.00102415	GCAT	0.162415	GATTT	0.000905261	GCA	0.0311932	CTGTGA	0.00381003
GGGG	0.000232829	GC	0.214134	GCG	0.0366255	GGGTA	0.000195381	GCAA	0.0119969	GCAG	0.0300872	GCCG	0.00278415	GCC	0.0399971	GAAA	0.000937122	GC	0.253165	GATA	0.000384054	GCC	0.0618272	GC	0.208776	GCAA	0.00386054	CTT	0.00882323
GGGGT	0.000582074	GCA	0.0712277	GCGA	0.018111	GGT	0.152397	GCAG	0.0916421	GCAT	0.0235173	GCG	0.0258528	GCCG	0.00219984	GAAC	0.000340772	GCA	0.0518833	GATT	0.00136553	GCCG	0.00261577	GCA	0.0179921	GCAG	0.0210786	CTTC	0.00581531
GGGT	0.000582074	GCAA	0.00912277	GCT	0.0841984	GGTA	0.000195381	GCAGT	0.000501774	GCC	0.048453	GCGA	0.00629748	GCG	0.0367973	GAAG	0.00374849	GCAA	0.00408719	GATTT	0.000256036	GCCT	0.000634125	GCAA	0.0117118	GCAT	0.0938112	CTTG	8.021117999469e-05
GGT	0.00896393	GCAG	0.0166917	GCTC	0.00524663	GGTAG	0.00263764	GCAT	0.0208464	GCCG	0.00321029	GCT	0.0570088	GCGA	0.0073328	GAC	0.000681544	GCAG	0.0236095	GC	0.433811	GCG	0.113191	GCAG	0.0102973	GCC	0.0932708	CTTT	0.000160422
GGTAG	0.00349244	GCAT	0.194034	GCTG	0.0299663	GGTGT	0.000195381	GCC	0.0258641	GCG	0.0188138	GCTC	0.00596604	GCT	0.0665951	GACC	0.000596351	GCAT	0.110402	GCA	0.063625	GCGA	0.00800583	GCAT	0.0686301	GCCG	0.00108095	G	14.9938
GGTGG	0.000698488	GCC	0.157493	GG	0.0187164	GGTT	0.318764	GCCG	0.00246325	GCGA	0.0104521	GCTG	0.0709296	GCTC	0.00233316	GACT	0.000255579	GCC	0.0856386	GCAA	0.00648625	GCT	0.215127	GCC	0.142465	GCG	0.104621	GA	13.8955
GGTT	0.78545	GCCC	0.0002005	GGA	0.0100392	GT	0.759544	GCG	0.00510897	GCT	0.0420324	GG	0.0112029	GCTG	0.0880602	GACTTC	0.000255579	GCCG	0.000673184	GCAG	0.00456598	GCTC	0.00118899	GCCG	0.000792103	GCGA	0.00386054	GAA	0.834276
GT	0.264494	GCCG	0.000401001	GGAG	0.00943385	GTA	0.00273533	GCGA	0.0119969	GCTC	0.00462879	GGA	0.00384478	GCTT	0.000199985	GAG	0.0060487	GCG	0.0934764	GCAT	0.123708	GCTG	0.0719732	GCG	0.0677814	GCGC	0.00162143	GAAA	0.000882323
GTA	0.00128056	GCG	0.071729	GGAGT	0.000454035	GTAG	0.00400531	GCT	0.0193867	GCTG	0.0925759	GGAC	0.000795472	GG	0.0111325	GAGA	0.000255579	GCGA	0.00408719	GCC	0.117606	GG	0.0107009	GCGA	0.0117118	GCT	0.147087	GAAC	8.021117999469e-05
GTAC	0.000465659	GCGA	0.00912277	GGAT	0.000100897	GTG	0.217459	GCTC	0.000638621	GCTT	0.000298632	GGAG	0.00715924	GGA	0.00373306	GAGG	0.000170386	GCGC	0.00177913	GCCC	0.000341382	GGA	0.0169629	GCGC	0.00435657	GCTC	0.00216191	GAAG	0.0279135
GTAG	0.00919676	GCGC	0.000751876	GGC	0.0109977	GTGA	0.109609	GCTG	0.0364014	GG	0.011124	GGAGG	0.000198868	GGAG	0.00659952	GAGT	0.0011927	GCT	0.11146	GCCG	0.000725436	GGAG	0.00649979	GCT	0.115534	GCTG	0.0633901	GAC	0.000120317
GTAT	0.000232829	GCT	0.103358	GGCG	0.00897981	GTGG	0.0020515	GCTT	0.000912316	GGA	0.00358358	GGAGT	0.00318189	GGAGT	0.0022665	GAT	0.0192536	GCTC	0.0025004	GCG	0.0392589	GGAGT	0.00309136	GCTC	0.00209342	GG	0.0131259	GACC	0.00100264
GTCA	0.00174622	GCTC	0.00446113	GGCT	0.0374327	GTGT	0.00439607	GG	0.0319767	GGAC	0.000447948	GGC	0.0247259	GGC	0.0245982	GATA	0.000255579	GCTG	0.0381792	GCGA	0.00648625	GGC	0.00879849	GCTG	0.0565222	GGA	0.0150561	GACTTC	0.000601584
GTG	0.24936	GCTG	0.049674	GGG	0.000706277	GTT	1.42482	GGA	0.00127724	GGAG	0.0107507	GGCG	0.0080873	GGCCG	0.00073328	GATAG	0.00315214	GG	0.0129348	GCGC	0.00396856	GGCCG	0.00110972	GG	0.0148236	GGAG	0.00254796	GAG	0.435106
GTGA	0.0031432	GG	0.0163408	GGGGT	0.00403587	GTTA	0.0231526	GGAG	0.000957931	GGAGG	0.000149316	GGCT	0.00841874	GGCG	0.0101326	GATT	0.000766737	GGA	0.0152909	GCT	0.0547064	GGCG	0.0290905	GGA	0.00260263	GGAGT	0.000231633	GAGA	0.00036095
GTGT	0.000582074	GGA	0.00987464	GGGT	0.00116031	GTTC	0.0265718	GGAGG	0.000228079	GGAGT	0.00559935	GGG	0.00198868	GGCT	0.00953263	GC	0.540294	GGAG	0.00192338	GCTC	0.00593151	GGCT	0.0774426	GGAG	0.0074684	GGAT	0.000154422	GAGG	0.00148391
GTGTT	0.00104773	GGAG	0.00736839	GGGTA	0.000100897	GTTGT	0.000195381	GGAGT	0.0104916	GGC	0.0398673	GGGG	0.000397736	GGG	0.00179987	GCA	0.0837447	GGAGT	0.000865522	GCTG	0.0548344	GGG	0.000951188	GGAGT	0.000622367	GGC	0.0148245	GAGGTC	0.000120317
GTT	2.64529	GGAGT	0.000952377	GGT	0.0823318	T	5.67259	GGAT	0.000456158	GGCCG	0.000895895	GGGGT	0.00192239	GGGG	0.000599956	GCAA	0.00434484	GGAT	9.61691499945424e-05	GG	0.255354	GGGGT	0.0416145	GGC	0.0210473	GGCCG	0.000308844	GAGT	0.00826175
GTTA	0.0274739	GGAT	0.00010025	GGTAG	0.00726457	TA	0.790316	GGC	0.0194323	GGCG	0.00477811	GGGT	0.0031156	GGGGT	0.00206652	GCAG	0.0247911	GGC	0.00937649	GGA	0.00396856	GGGT	0.00879849	GGCG	0.0179921	GGCG	0.0219279	GAT	0.0050533
GTTGT	0.000232829	GGC	0.014837	GGTGG	0.0031278	TAAG	0.000586143	GGCCG	0.00114039	GGCT	0.00447948	GGGTA	0.000198868	GGGT	0.00306644	GCAGT	0.000766737	GGCG	0.0245712	GGAGG	8.53454227969573e-05	GGT	0.0433583	GGCGC	0.00611051	GGCGC	0.000926531	GATAG	0.00461214
T	13.3183	GGCG	0.0169423	GGTGT	0.000706277	TAC	0.000195381	GGCG	0.000821084	GGG	0.00253837	GGT	0.10772	GGT	0.0161988	GCAT	0.0349291	GGCGC	0.00168296	GGC	0.0254756	GGTAG	0.0121276	GGCT	0.037342	GGCT	0.0426204	GATT	0.00737943
TA	0.451805	GGCGC	0.00250625	GGTT	0.278526	TACC	0.00117229	GGCT	0.00296503	GGGG	0.000149316	GGTAG	0.00689409	GGTAG	0.00519962	GCATG	0.000596351	GGCT	0.0385157	GGCG	0.00832118	GGTGT	0.00150605	GGGGT	0.0113158	GGG	0.000617687	GATTT	0.000441161
TAC	0.00128056	GGCT	0.0554885	GT	1.04822	TAG	0.00976905	GGG	0.0110846	GGGGT	0.00268769	GGTGG	0.00139208	GGTGG	0.000799941	GCC	0.0540975	GGG	0.00120211	GGCGC	0.00546211	GGTT	0.420108	GGGT	0.00367762	GGGGT	0.00694898	GC	0.446736
TACA	0.000465659	GGG	0.00145363	GTA	0.00338004	TAT	0.000683833	GGGG	0.00264572	GGGT	0.00350892	GGTGT	0.000198868	GGTGT	0.000133324	GCCA	0.000255579	GGGGT	0.0130309	GGCT	0.0174105	GT	1.65911	GGT	0.0198026	GGGT	0.00247075	GCA	0.0735537
TAG	0.0101281	GGGGT	0.00295738	GTAG	0.0307735	TATCA	0.0345824	GGGGT	0.00168778	GGT	0.198441	GGTT	0.589378	GGTT	0.505563	GCCC	0.000681544	GGGT	0.00317358	GGG	0.0111376	GTA	0.0110972	GGTAG	0.00735525	GGT	0.0407674	GCAA	0.0100264
TAT	0.000698488	GGGT	0.000802001	GTAT	0.00126121	TATGA	0.000195381	GGGT	0.00228079	GGTA	0.000223974	GT	1.77874	GT	1.55089	GCCG	0.00715621	GGT	0.0948228	GGGGT	0.00388322	GTAC	0.00103045	GGTGT	0.000452631	GGTAG	0.0108095	GCAG	0.00846228
TATCA	0.0859141	GGT	0.175538	GTCA	0.00186659	TC	0.0757101	GGGTA	0.000456158	GGTAG	0.00634593	GTA	0.00828616	GTA	0.0073328	GCG	0.0812741	GGTAG	0.00543356	GGGT	0.000981472	GTAG	0.0383646	GGTT	0.174942	GGTGG	0.00108095	GCAGT	0.000120317
TC	0.0259605	GGTA	0.00010025	GTCT	0.000908071	TCA	0.168125	GGT	0.322686	GGTGG	0.00104521	GTAC	0.000331447	GTAC	0.000533294	GCGA	0.00434484	GGTGG	0.00052893	GGT	0.0430568	GTAT	0.00190238	GT	1.32485	GGTGT	0.000463265	GCAT	0.606276
TCA	0.263214	GGTAG	0.00997489	GTG	0.171726	TCACG	0.000390762	GGTA	0.000821084	GGTT	0.689168	GTAG	0.0149151	GTAG	0.013199	GCGC	0.0122678	GGTGT	0.000336592	GGTAG	0.0136126	GTCA	0.00190238	GTA	0.0018671	GGTT	0.166312	GCC	0.105397
TCACG	0.000465659	GGTGG	0.00310776	GTGA	0.414938	TCAGC	0.000683833	GGTAG	0.00328434	GT	2.24579	GTAT	0.000265157	GTAT	0.000133324	GCGT	0.00102232	GGTT	0.204985	GGTGG	8.53454227969573e-05	GTCT	0.000237797	GTAC	0.000396052	GT	1.23406	GCCC	0.00152401
TCAGC	0.00384169	GGTGT	0.000250625	GTGG	0.00630605	TCAGT	0.000683833	GGTGG	0.00191586	GTA	0.0221734	GTC	0.000198868	GTC	0.000199985	GCT	0.0660245	GT	1.10941	GGTGT	0.000341382	GTG	0.297326	GTAG	0.017596	GTA	0.00617687	GCCG	0.00264697
TCAGT	0.000232829	GGTT	0.211829	GTGT	0.00448991	TCC	0.00302841	GGTGT	9.12315529799874e-05	GTAC	0.000447948	GTCA	0.00099434	GTCA	0.00173321	GCTC	0.0096268	GTA	0.00572206	GGTT	0.0599125	GTGA	0.152824	GTAT	0.000282894	GTAC	0.000386054	GCG	0.157815
TCC	0.00570432	GT	1.07859	GTGTT	0.00640694	TCCCT	0.000488452	GGTT	0.806304	GTAG	0.0137371	GTG	0.190913	GTCT	0.000333309	GCTG	0.162974	GTAC	0.000192338	GT	0.760086	GTGT	0.0103838	GTCA	0.000452631	GTAG	0.038065	GCGA	0.0100264
TCCCT	0.000814903	GTA	0.002807	GTT	2.74848	TCG	0.000683833	GT	0.789427	GTAT	0.00037329	GTGA	0.120116	GTG	0.209118	GCTT	0.00783775	GTAG	0.0236095	GTA	0.00302976	GTGTT	0.0118106	GTG	0.328666	GTAT	0.000694898	GCGC	0.0195715
TCG	0.000349244	GTAC	0.000150375	GTTA	0.0180605	TCT	0.00507991	GTA	0.00360365	GTC	0.000895895	GTGG	0.0049717	GTGA	0.131657	GG	0.284204	GTAT	0.0012502	GTAC	0.0004694	GTT	3.91366	GTGA	0.0343433	GTCA	0.00084932	GCT	0.397286
TCT	0.00104773	GTAG	0.0397492	GTTC	0.0789013	TCTG	0.000390762	GTAC	0.000456158	GTCA	0.00119453	GTGT	0.00364591	GTGG	0.00353307	GGA	0.00911565	GTCA	0.000577015	GTAG	0.0243234	GTTA	0.0331331	GTGT	0.00554472	GTCT	0.000694898	GCTC	0.0131145
TCTG	0.000698488	GTAT	0.00110275	GTTG	0.000605381	TG	14.9242	GTAG	0.00565636	GTG	0.176043	GTGTT	0.00132579	GTGT	0.00233316	GGAG	0.000596351	GTG	0.287017	GTAT	0.000213364	GTTC	0.0570713	GTGTT	0.00888287	GTG	0.289232	GCTG	0.310497
TG	14.3822	GTCA	0.00115288	GTTGA	0.000252242	TGA	0.11166	GTAT	0.000410542	GTGA	0.160141	GTT	1.92411	GTGTT	0.00166654	GGAGT	0.000340772	GTGA	0.286055	GTCA	0.000298709	GTTGA	0.000475594	GTT	1.78025	GTGA	0.10547	GG	0.0708666
TGA	0.171362	GTCT	0.000701751	GTTTC	0.000151345	TGAT	0.000781524	GTC	0.000593005	GTGG	0.00500208	GTTA	0.027046	GTT	1.67448	GGC	0.0102232	GTGG	0.00100978	GTG	0.173465	GTTGT	0.00103045	GTTA	0.0202552	GTGG	0.00308844	GGA	0.128819
TGAA	0.000582074	GTG	0.30441	T	6.63664	TGC	0.618381	GTCA	0.00104916	GTGT	0.00470345	GTTC	0.0312223	GTTA	0.0268647	GGCG	0.0178053	GTGT	0.00293316	GTGA	0.0428861	GTTTC	0.000713391	GTTC	0.0088263	GTGT	0.00362891	GGAG	0.145784
TGAG	0.000232829	GTGA	0.45664	TA	0.23968	TGCAG	0.00859676	GTCT	9.12315529799874e-05	GTGTT	0.00134384	GTTG	0.000132579	GTTC	0.032131	GGCGC	0.0084341	GTGTT	0.00447187	GTGG	0.000170691	T	8.62379	GTTGA	0.000282894	GTGTT	0.0125082	GGAT	0.000240634
TGAGT	0.000582074	GTGG	0.00431076	TAAG	0.000252242	TGCAT	0.000586143	GTG	0.188667	GTT	1.90438	GTTGA	0.000198868	GTTGT	0.00106659	GGCT	0.00886007	GTT	2.55252	GTGT	0.00652892	TA	0.306203	GTTGT	0.000282894	GTT	1.96973	GGC	0.00517362
TGC	0.000349244	GTGT	0.00360901	TAC	0.000403587	TGG	0.0373178	GTGA	0.146655	GTTA	0.0212029	GTTGT	0.00139208	GTTTC	0.000599956	GGG	0.0505194	GTTA	0.0249559	GTGTT	0.00716902	TAAG	0.00610346	GTTTC	0.000565788	GTTA	0.0328918	GGCC	0.000160422
TGCAT	0.000465659	GTGTT	0.00711776	TACA	0.000252242	TGGGT	0.000195381	GTGG	0.00935123	GTTC	0.0369557	GTTTC	0.000729182	T	8.82155	GGGG	0.0195944	GTTC	0.0628946	GTT	1.26444	TAC	0.00356696	T	4.65712	GTTC	0.0299578	GGCCG	0.000802112
TGG	0.0760188	GTT	2.84741	TACC	0.00242152	TGGT	0.0209058	GTGGA	9.12315529799874e-05	GTTGA	0.000149316	T	8.74555	TA	0.423036	GGGGT	0.00306695	GTTG	0.000144254	GTTA	0.00682763	TACA	0.00293283	TA	0.242384	GTTGT	0.000617687	GGCG	0.0366966
TGGA	0.00162981	GTTA	0.0403006	TAG	0.0360706	TGT	0.0620335	GTGT	0.00624936	GTTGT	0.00194111	TA	0.541782	TAA	0.000199985	GGGT	0.00391888	GTTGT	0.000432761	GTTC	0.00366985	TACC	0.00317063	TAAG	0.000678946	GTTTC	0.000540476	GGCGC	0.0279135
TGGGT	0.000232829	GTTC	0.145664	TAT	0.00151345	TGTG	0.0411277	GTGTT	0.00177902	GTTTC	0.000821238	TAAG	0.0092805	TAAG	0.00599956	GGT	0.0729252	GTTTC	0.000336592	GTTG	8.53454227969573e-05	TAG	0.0323404	TAC	0.000905261	T	6.09734	GGCT	0.116988
TGT	0.0881259	GTTGA	0.000300751	TATCA	0.229792	TGTGA	0.00634988	GTT	2.22076	T	5.5052	TAC	0.000662893	TAC	0.00126657	GGTAG	0.0516269	T	8.48568	GTTGA	0.000597418	TAT	0.00443888	TACA	0.00367762	TA	0.385282	GGG	0.0150797
TGTA	0.000349244	GTTGT	0.000150375	TC	0.032741	TGTGT	0.00156305	GTTA	0.0551951	TA	0.365749	TACA	0.00450767	TACA	0.00259981	GGTGG	0.0695175	TA	0.280477	GTTGT	0.000384054	TATCA	0.330221	TACC	0.00135789	TAAG	0.00463265	GGGGT	0.0127937
TGTG	0.0655415	GTTTC	0.000250625	TCA	0.185549	TGTT	0.0269626	GTTC	0.0350785	TAAG	0.0148569	TACC	0.00338075	TACC	0.00253315	GGTT	0.0594647	TAAG	0.00442378	GTTTC	0.000128018	TC	0.0661076	TAG	0.0164079	TAC	0.00146701	GGGT	0.014799
TGTT	0.0294529	T	7.2729	TCACG	0.000100897	TGTTC	0.00185612	GTTGT	0.0034668	TAC	0.00119453	TAG	0.0218092	TAG	0.0159988	GT	5.92824	TAC	0.000480846	T	4.57161	TCA	0.186908	TAT	0.00458288	TACA	0.00177585	GGT	0.0704655
TGTTC	0.00279395	TA	0.345813	TCAGC	0.000454035	TT	1.41456	GTTTC	0.00123163	TACA	0.00664456	TAT	0.00159094	TAT	0.00173321	GTA	0.402537	TACA	0.00158679	TA	0.101689	TCACG	0.000475594	TATCA	0.224731	TACC	0.00270238	GGTAG	0.151439
TT	3.16706	TAAG	0.001604	TCAGT	0.000252242	TTA	0.0808877	T	5.99683	TACC	0.00604729	TATCA	0.0812707	TATCA	0.0735279	GTAC	0.00110751	TACC	0.00235614	TAAG	0.00204829	TCAGC	0.00642052	TC	0.0195763	TAG	0.0367524	GGTGT	0.00613616
TTA	0.0814903	TAC	0.000300751	TCC	0.00408632	TTC	0.00605681	TA	0.922351	TAG	0.0244878	TC	0.0322166	TC	0.0314644	GTAG	0.110751	TAG	0.0265908	TAC	0.000896127	TCAGT	0.000317063	TCA	0.142579	TAT	0.00277959	GGTT	0.324093
TTAT	0.000349244	TACA	0.000701751	TCCCT	0.000252242	TTCA	0.00234457	TAAG	0.0014597	TAT	0.000895895	TCA	0.276824	TCA	0.235849	GTC	0.000170386	TAT	0.00173104	TACA	0.00162156	TCC	0.0139508	TCACG	0.000226315	TATCA	0.153109	GT	2.25983
TTC	0.00488942	TACC	0.00245613	TCG	0.00141255	TTG	5.25614	TAC	0.00123163	TATCA	0.115794	TCACG	0.000729182	TCACG	0.000933265	GTCA	0.0011927	TATCA	0.164497	TACC	0.0009388	TCCCT	0.00142678	TCAGC	0.0040171	TC	0.0264833	GTA	0.00685806
TTCA	0.00139698	TAG	0.0473682	TCT	0.00383408	TTGA	0.00488452	TACA	0.00150532	TC	0.0471092	TCAGC	0.00603233	TCAGC	0.0053996	GTCT	0.00988238	TC	0.0401987	TAG	0.0194588	TCG	0.000634125	TCAGT	0.000282894	TCA	0.167393	GTAC	0.00280739
TTG	4.01049	TAT	0.0018045	TCTG	0.000201794	TTGT	0.56934	TACC	0.00670552	TCA	0.340664	TCAGT	0.00165723	TCAGT	0.000799941	GTG	0.092264	TCA	0.175653	TAT	0.00213364	TCT	0.00903629	TCC	0.0222921	TCAGC	0.00239354	GTAG	0.329828
TTGA	0.0122235	TATCA	0.229623	TCTT	0.000100897	TTGTG	0.00166074	TAG	0.0111759	TCACG	0.00111987	TCC	0.0115343	TCC	0.0110659	GTGA	0.0397851	TCACG	9.61691499945424e-05	TATCA	0.206877	TCTA	0.000396328	TCCCA	0.000226315	TCAGT	0.000154422	GTAT	0.000481267
TTGT	0.541794	TC	0.0450625	TG	7.87136	TTT	0.000488452	TAT	0.00177902	TCAGC	0.00462879	TCCCT	0.00139208	TCCCT	0.00299978	GTGC	0.000255579	TCAG	9.61691499945424e-05	TC	0.0227872	TCTT	0.000158531	TCCCT	0.000509209	TCC	0.0111956	GTC	0.000762006
TTGTG	0.00174622	TCA	0.157593	TGA	0.368626	TTTC	0.000488452	TATC	0.000136847	TCAGT	0.000970553	TCG	0.0012595	TCG	0.00106659	GTGG	0.414549	TCAGC	0.0012502	TCA	0.175385	TG	11.1563	TCG	0.000226315	TCCCT	0.000772109	GTCA	0.00100264
TTT	0.000582074	TCAGC	0.000902252	TGAA	0.000353139	TTTG	0.336739	TATCA	0.0597567	TCATT	0.000149316	TCT	0.00404365	TCT	0.0053996	GTGT	0.00988238	TCAGT	0.000480846	TCACG	0.000170691	TGA	0.697697	TCT	0.0113723	TCG	0.000694898	GTG	0.268146
TTTG	0.485682	TCAGT	0.000150375	TGAG	0.000252242			TATGA	0.000410542	TCC	0.0143343	TCTA	0.000331447	TCTG	0.00373306	GTGTT	0.0024706	TCAT	0.000192338	TCAGC	0.00174958	TGAA	0.00174385	TCTG	0.00220657	TCT	0.0042466	GTGA	0.0671769
		TCAT	0.00010025	TGAGT	0.000353139			TC	0.143507	TCCCT	0.00156782	TCTG	0.0012595	TG	13.1834	GTT	0.508432	TCC	0.0171662	TCAGT	0.000426727	TGC	0.538769	TG	13.179	TCTA	0.000926531	GTGAGT	0.000120317
		TCC	0.00781951	TGAT	0.000857623			TCA	0.174343	TCG	0.00074658	TG	15.3782	TGA	0.243849	GTTA	0.00673024	TCCCT	0.000673184	TCC	0.0174105	TGCA	0.00110972	TGA	0.659143	TCTG	0.00324286	GTGT	0.0271916
		TCCCT	0.000601501	TGC	0.593021			TCACG	0.00127724	TCT	0.00492743	TGA	0.242287	TGAA	0.00219984	GTTAG	0.00315214	TCG	0.000480846	TCCCA	8.53454227969573e-05	TGCAG	0.0245724	TGAA	0.00220657	TG	7.62442	GTGTT	0.00473246
		TCG	0.000902252	TGCA	0.000353139			TCAGC	0.0008667	TCTG	0.00492743	TGAA	0.00178981	TGAG	0.000133324	GTTC	0.00579312	TCT	0.00423144	TCCCT	0.000853454	TGCG	0.000317063	TGAG	0.000678946	TGA	0.484576	GTT	5.04476
		TCT	0.00571426	TGCAG	0.0169507			TCAGT	0.000684237	TG	17.7911	TGAG	0.000132579	TGAGT	0.000466632	GTTG	0.00195944	TCTG	9.61691499945424e-05	TCG	0.000256036	TGCT	0.000396328	TGAGT	0.000226315	TGAA	0.00108095	GTTA	0.0114702
		TCTG	0.00010025	TGCAT	0.000201794			TCC	0.014369	TGA	0.303634	TGAGT	0.000132579	TGAT	0.000466632	GTTGA	0.000681544	TCTT	9.61691499945424e-05	TCT	0.00366985	TGG	0.0212432	TGC	0.320745	TGAG	0.000386054	GTTC	0.00613616
		TG	7.37706	TGG	0.061547			TCCCT	0.00123163	TGAA	0.000821238	TGAT	0.000464025	TGC	1.99485	GTTGT	0.00468561	TG	8.14231	TCTA	0.000341382	TGGA	0.00174385	TGCA	0.00152763	TGAGT	0.000154422	GTTG	0.0216971
		TGA	0.405311	TGGA	0.00201794			TCG	0.00200709	TGAG	0.00074658	TGC	1.83588	TGCA	0.000133324	GTTTC	0.000511158	TGA	0.544317	TCTG	0.004694	TGGAT	0.000158531	TGCAG	0.0118816	TGC	0.335327	GTTGA	0.00336887
		TGAA	0.00165413	TGGAG	0.000201794			TCT	0.00816522	TGAGT	0.00037329	TGCA	0.000132579	TGCAG	0.0352641	T	3.90022	TGAA	0.00168296	TG	7.96247	TGGG	0.000237797	TGCT	0.000339473	TGCA	0.000308844	GTTGT	0.000641689
		TGAG	0.0002005	TGGT	0.00691143			TCTG	0.00442473	TGAT	0.00111987	TGCAG	0.0312223	TGCAT	0.000199985	TA	0.152069	TGAG	0.000288507	TGA	0.617218	TGT	0.22559	TGG	0.015446	TGCAG	0.0239354	GTTTC	0.000762006
		TGAT	0.000651626	TGT	0.119058			TG	23.0199	TGC	1.89026	TGCAT	0.000265157	TGCT	0.000133324	TAAG	0.00221502	TGAGT	9.61691499945424e-05	TGAA	8.53454227969573e-05	TGTA	0.00055486	TGGA	0.001075	TGCAT	0.000154422	T	12.9108
		TGC	0.433983	TGTA	0.000252242			TGA	0.273512	TGCA	0.000149316	TGCT	0.000132579	TGG	0.0865936	TAC	0.00272617	TGAT	0.000240423	TGAG	0.000896127	TGTG	0.103045	TGGAT	0.000169736	TGCG	0.000308844	TA	0.063808
		TGCA	0.000551376	TGTG	0.0996356			TGAA	0.000410542	TGCAG	0.0266529	TGG	0.0681454	TGGA	0.00179987	TACA	0.00187424	TGC	0.46594	TGAGT	0.000170691	TGTGA	0.0170421	TGT	0.170529	TGG	0.0394548	TAAG	0.000320845
		TGCAG	0.02406	TGTGA	0.0379876			TGAG	0.00104916	TGCG	0.000149316	TGGA	0.00172352	TGGAG	0.000133324	TACC	0.0011927	TGCAG	0.0247155	TGC	0.705593	TGTGT	0.00729244	TGTA	0.000339473	TGGA	0.00324286	TAC	0.00569499
		TGCAT	0.00010025	TGTGT	0.00237107			TGAGA	9.12315529799874e-05	TGG	0.0695812	TGGAT	0.000132579	TGGG	0.000399971	TAG	0.135372	TGCG	9.61691499945424e-05	TGCA	0.0004694	TGTT	0.115649	TGTG	0.157742	TGGAT	0.000154422	TACA	0.00509341
		TGCG	0.000250625	TGTT	0.0372814			TGAGT	0.000273695	TGGA	0.00104521	TGGGT	0.000530314	TGGGT	0.000799941	TAT	0.0011927	TGCT	0.000432761	TGCAG	0.00392589	TGTTC	0.00539007	TGTGA	0.00350789	TGGG	0.000231633	TACC	0.00709869
		TGCT	0.00010025	TGTTC	0.00746636			TGAT	0.0052002	TGGGT	0.000597264	TGGT	0.0161083	TGT	0.117391	TATCA	0.175157	TGG	0.0303414	TGCG	8.53454227969573e-05	TT	2.99807	TGTGT	0.00362104	TGGT	0.00208469	TACT	0.000200528
		TGG	0.0521802	TT	1.62731			TGC	0.725473	TGGGTA	0.00037329	TGT	0.134302	TGTA	0.00133324	TC	0.0373145	TGGA	0.000625099	TGCT	0.000512073	TTA	0.120008	TGTT	0.0392091	TGT	0.151874	TAG	0.254229
		TGGA	0.00170425	TTA	0.0838452			TGCAG	0.0826102	TGGT	0.0348653	TGTA	0.000397736	TGTG	0.0456633	TCA	0.41506	TGGAT	9.61691499945424e-05	TGG	0.0725009	TTAT	0.00142678	TGTTC	0.00118816	TGTA	0.000308844	TAT	0.00689816
		TGGG	0.0002005	TTAT	0.000252242			TGCAGT	0.000182463	TGT	0.162978	TGTG	0.0570751	TGTGA	0.0138656	TCACG	0.00698582	TGGG	0.000577015	TGGA	0.000853454	TTC	0.00546933	TT	1.33769	TGTG	0.086399	TATCA	0.385014
		TGGT	0.0165914	TTC	0.00489349			TGCAT	0.000410542	TGTA	0.00223974	TGTGA	0.0124624	TGTGT	0.00153322	TCAGC	0.0023854	TGGT	0.00677993	TGGG	8.53454227969573e-05	TTCA	0.000951188	TTA	0.074684	TGTGA	0.00911089	TC	0.0545035
		TGT	0.131428	TTCA	0.000655829			TGCT	9.12315529799874e-05	TGTG	0.0533804	TGTGT	0.00251899	TGTT	0.0383305	TCAGT	0.00221502	TGT	0.138964	TGGT	0.0028164	TTCC	0.000237797	TTAT	0.00322499	TGTGT	0.00177585	TCA	0.430574
		TGTA	0.000451126	TTCT	0.000100897			TGG	0.0696553	TGTGA	0.0168727	TGTT	0.0382489	TGTTC	0.00179987	TCAT	0.000255579	TGTA	0.000144254	TGT	0.0747626	TTCT	0.000317063	TTC	0.00226315	TGTT	0.0518085	TCACG	0.000481267
		TGTG	0.167869	TTG	2.69077			TGGA	0.000228079	TGTGT	0.00291166	TGTTC	0.00178981	TT	2.11784	TCC	0.0122678	TGTG	0.0938611	TGTA	0.000128018	TTG	2.30671	TTCA	0.000678946	TGTTC	0.00308844	TCAGC	0.00236623
		TGTGA	0.0458143	TTGA	0.0497421			TGGAT	0.000228079	TGTT	0.0447201	TT	2.41353	TTA	0.107325	TCCCT	0.00161867	TGTGA	0.0252444	TGTG	0.106084	TTGA	0.133404	TTG	2.67058	TT	1.39775	TCAGT	0.00124327
		TGTGT	0.00110275	TTGC	0.000353139			TGGG	0.000456158	TGTTC	0.00216508	TTA	0.13523	TTAT	0.00073328	TCG	0.0126938	TGTGT	0.000961691	TGTGA	0.00320045	TTGC	0.000158531	TTGA	0.119834	TTA	0.133189	TCC	0.0823769
		TGTT	0.0447617	TTGT	0.62783			TGGGT	0.00031931	TT	2.06243	TTAT	0.000265157	TTC	0.00306644	TCGC	0.000425965	TGTT	0.0525084	TGTGT	0.00204829	TTGT	0.412499	TTGT	0.3668	TTAT	0.00200748	TCCA	0.000160422
		TGTTC	0.0159398	TTGTG	0.00181614			TGGGTA	0.000410542	TTA	0.0986978	TTC	0.00212126	TTCA	0.0013999	TCT	0.0861301	TGTTC	0.00418336	TGTT	0.0325593	TTGTG	0.00214017	TTGTG	0.000396052	TTC	0.00293401	TCCC	0.000280739
		TT	1.76069	TTT	0.00201794			TGGT	0.0561986	TTAT	0.00037329	TTCA	0.0012595	TTCG	0.000199985	TCTA	0.0011927	TT	1.97531	TGTTC	0.000341382	TTT	0.00206091	TTT	0.00328157	TTCA	0.00100374	TCCCT	0.00240634
		TTA	0.131929	TTTA	0.00105942			TGT	0.0841611	TTC	0.00418085	TTCG	0.000132579	TTCT	0.000666618	TCTG	0.000170386	TTA	0.0943419	TT	1.08022	TTTA	0.00182311	TTTA	0.000565788	TTCC	0.000154422	TCG	0.00385014
		TTAT	0.000300751	TTTC	0.000100897			TGTG	0.050223	TTCA	0.00179179	TTG	4.88022	TTG	4.10357	TCTT	0.0181461	TTAT	0.000336592	TTA	0.0479641	TTTC	0.000713391	TTTC	0.000509209	TTCG	0.000617687	TCT	0.0112296
		TTC	0.00646614	TTTG	0.337802			TGTGA	0.0166041	TTG	5.33752	TTGA	0.0212789	TTGA	0.0184653	TG	12.7555	TTC	0.00418336	TTAT	0.00136553	TTTG	0.449199	TTTG	0.54293	TTCT	0.000231633	TCTA	0.0035694
		TTCA	0.00125313					TGTGT	0.00424227	TTGA	0.0181419	TTGT	0.741313	TTGC	0.000133324	TGA	0.475206	TTCA	0.000865522	TTC	0.00192027	TTTGA	0.000158531			TTG	2.91155	TCTG	0.0137161
		TTCG	0.0002005					TGTT	0.0801013	TTGT	0.697604	TTGTG	0.00251899	TTGT	0.929865	TGAA	0.00110751	TTCG	0.000336592	TTCA	0.00145087					TTGA	0.0674823	TCTT	8.021117999469e-05
		TTG	2.13884					TGTTC	0.0031931	TTGTG	0.00223974	TTT	0.00304931	TTGTG	0.00293312	TGAG	0.00102232	TTCT	0.000144254	TTCT	0.000213364					TTGC	0.00100374	TG	3.36017
		TTGA	0.0623055					TT	1.95071	TTT	0.00410619	TTTA	0.000132579	TTT	0.00273313	TGAT	0.0138865	TTG	1.83058	TTG	2.10223					TTGGAT	0.000154422	TGA	2.0267
		TTGC	0.000401001					TTA	0.117278	TTTA	0.000298632	TTTC	0.000331447	TTTC	0.000199985	TGC	2.06755	TTGA	0.0688571	TTGA	0.084876					TTGT	0.503801	TGAA	0.00188496
		TTGT	0.748017					TTC	0.00789153	TTTC	0.00074658	TTTG	0.62544	TTTG	0.518029	TGCAG	0.019424	TTGC	0.000144254	TTGC	0.000554745					TTGTG	0.00185306	TGAG	0.000762006
		TTGTG	0.00320801					TTCA	0.00187025	TTTG	0.667143			TTTT	0.000133324	TGCAGT	0.000170386	TTGGAT	9.61691499945424e-05	TTGGA	0.000213364					TTT	0.000926531	TGAGA	0.000240634
		TTT	0.00295738					TTCG	0.000638621							TGCAT	0.00306695	TTGT	0.500128	TTGT	0.480367					TTTA	0.000463265	TGAGT	0.000802112
		TTTA	0.000451126					TTCT	0.00127724							TGCT	0.00085193	TTGTG	0.00288507	TTGTG	0.000597418					TTTC	0.000617687	TGC	1.25707
		TTTC	0.000551376					TTG	3.46							TGG	0.747653	TTT	0.0018753	TTT	0.0037552					TTTG	0.335327	TGCA	0.00421109
		TTTG	0.240149					TTGA	0.0361733							TGGA	0.00264098	TTTA	0.000432761	TTTA	0.00102415							TGCAG	0.00449183
		TTTT	0.00010025					TTGC	0.000228079							TGGGT	0.000255579	TTTC	0.000577015	TTTC	0.000213364							TGCC	0.000641689
								TTGGAT	0.000182463							TGGT	0.00800814	TTTG	0.254127	TTTG	0.284627							TGCG	0.000481267
								TTGT	0.725017							TGT	0.411226											TGCT	0.000641689
								TTGTG	0.0066599							TGTA	0.0413186											TGG	0.104435
								TTT	0.00328434							TGTG	0.0084341											TGGA	0.0139969
								TTTC	0.000684237							TGTGA	0.00434484											TGGAG	0.000681795
								TTTG	0.445985							TGTGT	0.00494119											TGGAT	0.000601584
																TGTT	0.0323733											TGGG	0.0641288
																TGTTC	0.000937122											TGGT	0.00196517
																TT	0.4833											TGT	0.196477
																TTA	0.0496675											TGTA	0.000120317
																TTACT	0.000170386											TGTG	0.0260686
																TTAG	0.00221502											TGTGA	0.006457
																TTAT	0.000425965											TGTGC	8.021117999469e-05
																TTC	0.00945642											TGTGT	0.00268707
																TTCA	0.00289656											TGTT	0.216249
																TTCG	0.00715621											TGTTC	0.000401056
																TTG	4.42254											TT	2.89659
																TTGA	0.0483044											TTA	0.0478861
																TTGC	0.000170386											TTAT	0.00344908
																TTGT	0.735812											TTC	0.00633668
																TTGTG	0.000596351											TTCA	0.00336887
																TTT	0.00834891											TTCG	0.000160422
																TTTA	0.000170386											TTCT	0.0014037
																TTTC	0.000596351											TTG	0.0948096
																TTTG	0.738282											TTGA	0.286033
																TTTGA	0.000255579											TTGC	0.000160422
																												TTGCG	0.000120317
																												TTGGAT	0.000160422
																												TTGT	0.631904
																												TTGTG	0.00184486
																												TTT	0.0042913
																												TTTA	0.00120317
																												TTTC	0.000681795
																												TTTG	0.00870291
3' addition		3' addition		3' addition		3' addition		3' addition		3' addition		3' addition		3' addition		3' addition		3' addition		3' addition		3' addition		3' addition		3' addition		3' addition
AC	0.0549264	GCC	0.00231297	AC	0.0470758	AC	0.0571134	AC	0.0736212	A	72.4939	A	70.6627	A	64.9234	A	70.0795	A	77.5979	A	80.7968	A	81.6849	A	75.9303	A	76.566	A	54.7761
TCTT	0.0010781	AGTTT	7.46120546219929e-05	TCTT	0.00029475	TCTT	0.000609752	CTGA	0.00138197	AA	3.65022	AA	3.55086	AA	4.02758	AA	4.27392	AA	3.34749	AA	3.60831	AA	3.6391	AA	2.47624	AA	2.65027	AA	9.6421
GCC	0.0353504	AT	7.7961	CAGT	8.42143913131171e-05	CTGA	0.000152438	TCTT	0.000502534	AAA	0.450161	AAA	0.402092	AAA	0.536985	AAA	0.507315	AAA	0.361164	AAA	0.458173	AAA	0.425462	AAA	0.218716	AAA	0.264163	AAA	1.06842
CAAC	0.000113484	TAAG	0.000596896	GCC	0.00101057	GCC	0.00508127	GCC	0.0515097	AAAA	0.00821133	AAAA	0.00839931	AAAA	0.013203	AAAA	0.01091	AAAA	0.0125516	AAAA	0.0213687	AAAA	0.0154415	AAAA	0.00934019	AAAA	0.00761819	AAAA	0.101291
AT	9.04618	GGCAT	0.00119379	GGAA	0.000126322	AT	5.68248	CAAC	0.000628168	AAAC	0.000674903	AAAC	0.000195333	AAAC	0.000674605	AAAC	0.000779286	AAAC	0.000253057	AAAC	0.000798476	AAAG	0.00180698	AAAC	0.00031134	AAAC	0.000196345	AAAAA	0.000246151
TAAG	0.000453938	ATCG	0.000447672	CAAC	8.42143913131171e-05	TAAG	0.000355689	GGAA	0.000376901	AAAG	0.000787387	AAAG	0.000683665	AAAG	0.00125284	AAAG	0.00264957	AAAG	0.00156896	AAAG	0.0028517	AAAT	0.00459959	AAAG	0.00217938	AAAG	0.000981726	AAAAAA	0.000246151
CAAG	0.000170227	CAAT	0.000820733	AT	5.76363	ATCG	0.000203251	GGTG	0.000251267	AAAT	0.0028121	AAAT	0.00195333	AAAT	0.0048186	AAAT	0.00607843	AAAT	0.00425136	AAAT	0.00859312	AAC	0.0100205	AAAT	0.00358041	AAAT	0.00369129	AAAC	0.00713837
ATCG	0.00051068	GAAG	7.46120546219929e-05	TAAG	0.000336858	CAAT	0.000609752	AT	4.93752	AAC	0.00832381	AAC	0.00810631	AAC	0.0109864	AAC	0.0313273	AAC	0.00647827	AAC	0.00859312	AACA	0.000985626	AAC	0.00731648	AAC	0.00459448	AAAG	0.0143998
CAAT	0.000453938	GTAA	0.00104457	CAAG	8.42143913131171e-05	GCTT	0.000203251	TAAG	0.000502534	AACA	0.00056242	AACA	0.000683665	AACA	0.00144558	AACA	0.00202614	AACA	0.000708561	AACA	0.00212927	AACG	0.000657084	AACG	0.00046701	AACA	0.000274883	AAAT	0.0428302
GAAG	0.000113484	GCGT	0.000149224	ATCG	0.000210536	GTAA	0.000965441	CAAG	0.000628168	AACG	0.000224968	AACG	0.000292999	AACG	0.00106009	AACG	0.000935143	AACG	0.000303669	AACC	0.000114068	AAG	0.0285832	AACT	0.00031134	AACG	0.000117807	AAC	0.0606762
GTAA	0.00204272	ACAA	0.00145494	CAAT	0.000547394	CTCC	0.000558939	GGCAT	0.000251267	AACT	0.000787387	AACT	0.000390665	AACT	0.000674605	AACT	0.000623429	AACT	0.000202446	AACG	0.000836499	AAGA	0.00985626	AAG	0.0163453	AACT	0.000274883	AACA	0.00738452
ACAA	0.00272363	CTCC	0.000149224	GAAG	0.000126322	ACAA	0.000558939	AGGGTT	0.000753801	AAG	0.0210345	AAG	0.0224633	AAG	0.0293935	AAG	0.0500302	AAG	0.0225727	AACT	0.000836499	AAGC	0.000328542	AAGA	0.00793916	AAG	0.0159432	AACC	0.000615377
CTCC	0.000283711	ATC	0.0697623	GCTT	0.000126322	ATC	0.02876	CAAT	0.000879435	AAGA	0.00539923	AAGA	0.00625065	AAGA	0.00982995	AAGA	0.00748115	AAGA	0.00840151	AAG	0.0431938	AAGT	0.00213552	AAGC	0.000778349	AAGA	0.00628304	AACG	0.00246151
ATC	0.0372796	AAC	0.0104084	GTAA	0.000926358	AAC	0.00772353	GCTT	0.000502534	AAGT	0.00134981	AAGT	0.00205099	AAGT	0.00212019	AAGC	0.00155857	AAGC	0.000101223	AAGA	0.0164258	AAT	0.155893	AAGT	0.00171237	AAGC	0.000471228	AACT	0.00418456
AAC	0.00783042	GCGG	0.00018653	GTTG	8.42143913131171e-05	ATCA	0.000914628	GTAA	0.00100507	AAT	0.151403	AAT	0.14982	AAT	0.230426	AAGG	0.000311714	AAGG	0.000253057	AAGC	0.000532317	AATA	0.00722793	AAT	0.120333	AAGG	0.000235614	AAG	0.136368
ATCA	0.000794391	TTAA	0.00772235	CTCC	0.000421072	GCGG	0.000609752	CTCC	0.00364337	AATA	0.00303707	AATA	0.00351599	AATA	0.00568595	AAGT	0.00187029	AAGT	0.00313791	AAGG	0.000152091	AATG	0.000328542	AATA	0.0147886	AAGT	0.00255249	AAGA	0.0851682
GCGG	0.000397195	AACG	0.000447672	ACAA	0.000547394	CGAT	0.000660565	ACAA	0.00389464	AATT	0.00404942	AATG	0.000488332	AATC	0.000385488	AAT	0.196692	AAT	0.155377	AAGT	0.00399238	AATT	0.00410678	AATC	0.0015567	AAT	0.158804	AAGC	0.00369226
TTAA	0.0047096	CTGC	0.000149224	ATC	0.0393281	GGTGCG	0.000101625	ATC	0.0223628	AC	0.098086	AATT	0.00439499	AATG	0.000578232	AATA	0.00794872	AATA	0.00830028	AAT	0.201786	AC	0.0422177	AATG	0.000778349	AATA	0.0088748	AAGG	0.00172306
GAAAT	0.000113484	TCGA	0.000111918	AAC	0.00547394	TTAA	0.00248982	AAC	0.0268856	ACA	0.0155228	AC	0.0753984	AATT	0.00664967	AATC	0.000779286	AATC	0.000253057	AATA	0.0187832	ACA	0.0251335	AATT	0.00482577	AATC	0.000431959	AAGT	0.0190767
AACG	0.000964617	ACCA	0.000223836	ATCA	0.000463179	GAAAT	0.000254063	GCGG	0.000753801	ACAA	0.000224968	ACA	0.0141616	AC	0.107551	AATG	0.00140271	AATG	0.00035428	AATC	0.0011787	ACAA	0.00492813	AC	0.0410969	AATG	0.000431959	AAT	0.664607
ATCT	0.00635513	GGTT	0.00018653	CGAT	0.000168429	AACG	0.000355689	CGAT	0.000628168	ACC	0.00258713	ACAA	0.000781331	ACA	0.0257313	AATT	0.00498743	AATT	0.00546604	AATG	0.000836499	ACAT	0.00246407	ACA	0.016501	AATT	0.00954237	AATA	0.079999
ACCA	0.000226969	CTTA	0.00115649	GCGG	0.000126322	ATCT	0.0023882	TTAA	0.00238704	ACCC	0.000337452	ACAG	0.000195333	ACAA	0.00115646	AC	0.166455	AC	0.0422606	AATT	0.00589351	ACC	0.00969199	ACAA	0.00062268	AC	0.0385229	AATC	0.00590762
AGTC	0.000170227	CCG	7.46120546219929e-05	TTAA	0.00387386	AGTC	0.000254063	GAAAT	0.000251267	ACG	0.00438687	ACAT	0.000292999	ACAT	0.00125284	ACA	0.0423932	ACA	0.0135639	AC	0.051977	ACCA	0.000492813	ACAT	0.0015567	ACA	0.0137049	AATG	0.00455379
GGTT	0.000113484	CGGC	0.000111918	AACG	0.00075793	TGGC	0.000660565	AACG	0.000879435	ACGG	0.00056242	ACC	0.00244166	ACC	0.00424037	ACAA	0.00171443	ACAA	0.00258119	ACA	0.0169201	ACG	0.00443532	ACC	0.00560412	ACAA	0.000667574	AATT	0.0193228
CTTA	0.0010781	ATTAT	7.46120546219929e-05	ATCT	0.00240011	CTTA	0.000406501	ATCT	0.0030152	ACT	0.066703	ACG	0.00273466	ACG	0.00385488	ACAG	0.000311714	ACAG	0.000101223	ACAA	0.00277565	ACGC	0.000492813	ACCA	0.00031134	ACAG	0.000274883	AC	0.0804913
CCG	0.000453938	AAG	0.0277184	AGTC	8.42143913131171e-05	CCG	0.000813003	AGTC	0.000251267	ACTC	0.000224968	ACGA	0.000390665	ACGA	0.000192744	ACAT	0.001091	ACAT	0.00172079	ACAC	0.000266159	ACGG	0.000985626	ACG	0.00358041	ACAT	0.000981726	ACA	0.152244
AAG	0.0452235	GTG	0.000522284	GGTT	0.000252643	CGGC	0.000101625	GGTT	0.000376901	ACTT	0.00134981	ACGG	0.001172	ACGC	0.000289116	ACC	0.00701357	ACC	0.00809784	ACAT	0.00178707	ACGT	0.0011499	ACGG	0.000778349	ACC	0.00812869	ACAA	0.0209228
GTG	0.000624164	AGTAAA	0.00018653	CTTA	0.000800037	AAG	0.033079	TGGC	0.00288957	AG	0.16029	ACT	0.0803794	ACGG	0.000578232	ACCA	0.000311714	ACG	0.0039477	ACC	0.0121292	ACT	0.226201	ACT	0.332667	ACCC	7.85380611151776e-05	ACAC	0.000615377
TTAG	0.000340453	CTTT	0.0108187	TGGC	0.000168429	GTG	0.000660565	CTTA	0.00138197	AGA	0.0372322	ACTA	0.00107433	ACGT	0.000385488	ACCG	0.000311714	ACGA	0.00035428	ACCA	7.60453382306531e-05	ACTA	0.00131417	ACTA	0.000934019	ACCT	0.000117807	ACAG	0.000984603
CTTT	0.00953269	CATA	0.00119379	AAG	0.0170534	TTAG	0.000304876	CCG	0.0011307	AGAA	0.00056242	ACTC	0.000195333	ACT	0.142438	ACG	0.00685772	ACGC	0.000101223	ACCC	7.60453382306531e-05	ACTT	0.00262834	ACTT	0.00575979	ACG	0.00388763	ACAT	0.0111999
CATA	0.000226969	CAC	0.00156685	TTAG	8.42143913131171e-05	GGGC	0.000152438	AAG	0.0615604	AGAC	0.000449936	ACTT	0.00244166	ACTA	0.00106009	ACGG	0.000311714	ACGG	0.000911007	ACCG	0.000114068	AG	0.140945	AG	0.0734762	ACGA	7.85380611151776e-05	ACC	0.0142767
CAC	0.0010781	GGAC	0.000261142	GTG	8.42143913131171e-05	CTTT	0.00716459	CTTT	0.0108045	AGAT	0.00056242	AG	0.144351	ACTT	0.00308391	ACT	0.2927	ACGT	0.000151834	ACCT	0.000114068	AGA	0.0313758	AGA	0.030667	ACGC	0.000274883	ACCA	0.0014769
ATGC	0.000113484	AA	3.04574	CTTT	0.00690558	CATA	0.000203251	CATA	0.000251267	AGC	0.00539923	AGA	0.0311556	AG	0.168458	ACTA	0.00124686	ACT	0.131894	ACG	0.00513306	AGAA	0.000492813	AGAA	0.00108969	ACGG	0.000706843	ACCC	0.000492302
AA	4.758	AAAA	0.0157058	CATA	0.000842144	CAC	0.00274388	CAC	0.00728674	AGG	0.00101236	AGAA	0.000878997	AGA	0.0451021	ACTT	0.000935143	ACTA	0.0013159	ACGA	0.000152091	AGAG	0.0011499	AGAC	0.00046701	ACT	0.161317	ACG	0.00418456
ACC	0.00408544	GC	0.00951304	CAC	0.000884251	GGAC	0.000101625	GGAC	0.000376901	AGGG	0.000224968	AGAC	0.000195333	AGAA	0.000867349	AG	0.296596	ACTT	0.00212568	ACGC	0.000114068	AGC	0.00574949	AGAG	0.00031134	ACTA	0.000274883	ACGA	0.000492302
C	0.316451	ACTT	0.00421558	GGAC	8.42143913131171e-05	AA	4.27228	ATGC	0.000376901	AGGT	0.000224968	AGAG	0.000292999	AGAC	0.000289116	AGA	0.0590699	AG	0.104968	ACGG	0.000342204	AGCA	0.000657084	AGAT	0.00046701	ACTT	0.00502644	ACGC	0.00159998
CT	0.0195761	TCAA	7.46120546219929e-05	ATGC	0.000252643	ACC	0.00213413	AA	4.67231	AGT	0.0111359	AGAT	0.000292999	AGAG	0.000674605	AGAA	0.00155857	AGA	0.0260143	ACGT	7.60453382306531e-05	AGCT	0.000328542	AGATG	0.00031134	AG	0.0903188	ACGG	0.00221536
AAAA	0.0115754	GGTC	7.46120546219929e-05	AA	2.82552	C	0.348727	ACC	0.0033921	AGTA	0.00292458	AGC	0.00273466	AGAT	0.000867349	AGAC	0.000623429	AGAA	0.000708561	ACT	0.121635	AGG	0.00328542	AGC	0.00591546	AGA	0.0196345	ACGT	0.00159998
CA	0.413991	ATTC	0.00238759	ACC	0.00842144	CT	0.0201726	CGCT	0.000753801	AGTAGAC	0.000224968	AGCT	0.000195333	AGC	0.00366214	AGAG	0.00187029	AGAC	0.00035428	ACTA	0.00106463	AGGA	0.000492813	AGG	0.00326907	AGAA	0.000471228	ACT	0.871866
GC	0.0316054	AGTA	0.0107814	C	0.169608	AAAA	0.0131605	CT	0.0675908	AGTT	0.010461	AGG	0.00205099	AGCC	0.000192744	AGAGCC	0.000311714	AGAG	0.000708561	ACTC	7.60453382306531e-05	AGGG	0.000328542	AGGT	0.00046701	AGAC	0.000353421	ACTA	0.00861528
ACTT	0.0040287	GTGT	0.000149224	CT	0.018864	CA	0.552385	C	0.397002	AT	8.35463	AGT	0.0101573	AGCG	0.000192744	AGAT	0.000467572	AGAT	0.000253057	ACTT	0.00182509	AGGT	0.000657084	AGT	0.00700514	AGAG	0.00039269	ACTT	0.0105845
ATTC	0.00283711	TCAG	7.46120546219929e-05	AAAA	0.0115795	GC	0.0126015	AAAA	0.0304033	ATA	0.106635	AGTA	0.00449265	AGG	0.00163833	AGC	0.020729	AGC	0.00389708	AG	0.15422	AGT	0.0100205	AGTA	0.0121423	AGAT	0.000235614	AG	0.234582
AGTA	0.0102136	TAA	0.164706	CA	0.237274	ACTT	0.00106707	GC	0.0942251	ATAA	0.0131606	AGTC	0.000292999	AGGG	0.000385488	AGCA	0.00124686	AGCA	0.000101223	AGA	0.0429276	AGTA	0.00591376	AGTC	0.00046701	AGC	0.00353421	AGA	0.0891066
AGCT	0.000226969	GAGT	0.000111918	GC	0.0052634	ATTC	0.000965441	CA	2.69496	ATAC	0.000337452	AGTT	0.011427	AGT	0.0135885	AGCC	0.00124686	AGCG	0.000101223	AGAA	0.000722431	AGTT	0.0229979	AGTT	0.0832834	AGCA	7.85380611151776e-05	AGAA	0.00627685
GTGT	0.000113484	AGGAA	7.46120546219929e-05	ACTT	0.00332647	AGTA	0.0032012	ACTT	0.00138197	ATAT	0.00877375	AT	9.97681	AGTA	0.00385488	AGG	0.00342886	AGCT	0.000151834	AGAC	0.00129277	AT	4.10464	AT	7.01884	AGCC	0.000157076	AGAAA	0.000861528
TTCA	0.000170227	ATG	0.0407009	ATTC	0.00138954	AGCT	0.000203251	AGTA	0.00603041	ATC	0.0196847	ATA	0.151285	AGTATA	0.000192744	AGGA	0.000623429	AGG	0.00328975	AGAG	0.000722431	ATA	0.248214	ATA	0.553406	AGG	0.00451594	AGAC	0.00233843
GA	0.131869	GTA	0.00511093	AGTA	0.00551604	GTCG	0.000304876	AGGGTA	0.000376901	ATCA	0.000337452	ATAA	0.0147476	AGTT	0.0147449	AGGAAT	0.000311714	AGGA	0.000303669	AGAT	0.000418249	ATAA	0.00919918	ATAA	0.0121423	AGGA	0.000157076	AGAG	0.00196921
TAA	0.28076	CC	0.00839386	AGCT	8.42143913131171e-05	GA	0.11194	TAA	0.0859333	ATCC	0.000224968	ATAC	0.000488332	AT	11.2019	AGGG	0.000467572	AGGC	0.000101223	AGC	0.00509504	ATAT	0.0062423	ATAC	0.00031134	AGGC	0.000274883	AGAT	0.00110768
AGTT	0.0409679	GGA	0.00313371	TCAG	8.42143913131171e-05	TAA	0.0692069	GA	0.303028	ATCT	0.00168726	ATAG	0.000292999	ATA	0.177228	AGGGA	0.000467572	AGGG	0.000151834	AGCA	0.000380227	ATC	0.025462	ATAT	0.00949586	AGGG	0.000117807	AGATA	0.000246151
ATG	0.0535646	GAGA	0.00037306	GA	0.077393	GAGT	0.000101625	AGTT	0.0116839	ATG	0.0202471	ATAT	0.0119153	ATAA	0.0260205	AGGGTT	0.00155857	AGGT	0.000151834	AGCC	0.000228136	ATCA	0.000328542	ATC	0.0488803	AGGT	0.000314152	AGC	0.0226459
AAA	0.76619	ACTA	0.000746121	TAA	0.157355	AGTT	0.0183434	AAA	0.794381	ATGA	0.00191223	ATC	0.0251979	ATAC	0.000289116	AGT	0.02182	AGT	0.00845212	AGCT	0.000152091	ATCG	0.000985626	ATCA	0.00062268	AGT	0.0111524	AGCA	0.000738452
GTA	0.0252503	ATT	3.17396	AGTT	0.018064	ATG	0.0295222	ATG	0.0158298	ATGT	0.00393694	ATCA	0.000195333	ATAT	0.0230329	AGTA	0.007637	AGTA	0.00824967	AGG	0.00334599	ATCT	0.000328542	ATCG	0.000934019	AGTA	0.00467301	AGCC	0.00135383
GATA	0.000397195	TAGC	0.000223836	ATG	0.0210957	AAA	0.705686	GTA	0.0562838	ATT	1.91425	ATCG	0.000195333	ATC	0.0315137	AGTAAA	0.000311714	AGTC	0.000101223	AGGA	0.000950567	ATG	0.00985626	ATCT	0.00404742	AGTC	0.000196345	AGCG	0.000615377
CC	0.00970291	CGAC	0.000858039	AAA	0.287592	GTA	0.0104166	GATA	0.000251267	ATTA	0.0410566	ATCT	0.00244166	ATCA	0.000385488	AGTAGTA	0.000311714	AGTT	0.0316322	AGGC	7.60453382306531e-05	ATGA	0.00147844	ATG	0.0238175	AGTT	0.0346746	AGCT	0.000861528
CTT	0.127273	AGCG	0.000149224	GTA	0.00433704	GATA	0.000203251	CC	0.089828	ATTC	0.00112484	ATG	0.0248073	ATCG	0.000289116	AGTATT	0.000311714	AT	6.04939	AGGG	0.000304181	ATGT	0.00147844	ATGA	0.00202371	AT	5.62391	AGG	0.00923066
GGA	0.00221295	AATC	0.00130571	GATA	0.00101057	CC	0.024949	CTT	0.815738	ATTG	0.00134981	ATGA	0.00136733	ATCT	0.00318028	AGTC	0.000467572	ATA	0.470333	AGGT	0.000266159	ATT	0.904148	ATGC	0.00031134	ATA	0.653594	AGGA	0.00307689
GGAT	0.000113484	GAAA	0.00231297	CC	0.00682137	CTT	0.3126	GGA	0.00791491	ATTT	0.163552	ATGC	0.000195333	ATG	0.0319955	AGTT	0.0140271	ATAA	0.0143231	AGT	0.016768	ATTA	0.0303901	ATGT	0.00420309	ATAA	0.0147652	AGGC	0.00110768
AGGA	0.000340453	ATCC	7.46120546219929e-05	CTT	0.109858	GGA	0.00182926	AGGA	0.000376901	C	1.26803	ATGT	0.00439499	ATGA	0.0024093	AT	9.44526	ATAC	0.000404892	AGTA	0.00844103	ATTC	0.0011499	ATT	2.88238	ATAC	0.000510497	AGGG	0.000246151
GAGA	0.000113484	AGGC	0.000522284	GGA	0.00105268	GGAT	0.000101625	GAGA	0.000879435	CA	0.423952	ATT	2.6325	ATGC	0.000289116	ATA	0.0980342	ATAG	0.000253057	AGTAAA	0.000114068	ATTG	0.000492813	ATTA	0.0515267	ATAG	0.000117807	AGGT	0.000492302
ACTA	0.000907875	ACGC	0.000223836	GGAT	8.42143913131171e-05	AGGA	0.000711377	AGGGAA	0.000502534	CAA	0.00967362	ATTA	0.0502982	ATGT	0.00636056	ATAA	0.0143389	ATAT	0.0144749	AGTATA	0.000228136	ATTT	0.134867	ATTC	0.00046701	ATAT	0.019124	AGT	0.0322458
ATT	3.66555	TCGG	7.46120546219929e-05	AGGA	0.000421072	GAGA	0.000203251	ATT	0.673144	CAAA	0.000224968	ATTC	0.000878997	ATT	3.50688	ATAC	0.000779286	ATC	0.0348207	AGTATGA	7.60453382306531e-05	C	0.249856	ATTG	0.000934019	ATC	0.0590606	AGTA	0.016369
CGAC	0.00051068	AGAC	0.00138032	GAGA	0.000126322	ACTA	0.000203251	CGAC	0.00640731	CAAT	0.000224968	ATTG	0.00166033	ATTA	0.098685	ATAT	0.00451986	ATCA	0.000759172	AGTC	0.000114068	CA	0.604517	ATTT	0.440234	ATCA	0.00082465	AGTAAA	0.00307689
AATC	0.000397195	CAT	0.0150716	ACTA	0.000968466	ATT	1.62209	AGCG	0.000502534	CAC	0.000337452	ATTT	0.221898	ATTC	0.00250567	ATC	0.0202614	ATCC	0.000202446	AGTGTAG	7.60453382306531e-05	CAA	0.0105133	C	0.176841	ATCC	0.000589035	AGTAAAA	0.000246151
AAT	0.275937	GTTT	0.00365599	ATT	1.75806	TAGC	0.000101625	AGGGA	0.000376901	CAG	0.00168726	C	1.06759	ATTG	0.00356577	ATCA	0.000779286	ATCG	0.000303669	AGTT	0.0124334	CAAA	0.000985626	CA	0.492384	ATCG	0.000431959	AGTAACC	0.000246151
GAAA	0.00119159	GGG	0.00235028	CACA	8.42143913131171e-05	CGAC	0.00116869	AAT	0.272373	CAGA	0.000337452	CA	0.457469	ATTT	0.404474	ATCT	0.001091	ATCT	0.00364403	AGTTC	7.60453382306531e-05	CAAT	0.00131417	CAA	0.00591546	ATCT	0.00447667	AGTAAGA	0.000246151
CTGT	0.000170227	GTTA	0.000410366	TAGC	0.000168429	AATC	0.000101625	GAAA	0.0033921	CAT	0.0147354	CAA	0.00869231	C	0.998415	ATG	0.0215083	ATG	0.0212568	AT	5.8045	CAC	0.00131417	CAAA	0.000934019	ATG	0.022619	AGTAAT	0.000246151
CAA	0.0102703	TTA	0.107479	CGAC	0.000378965	AAT	0.201167	CTGT	0.000502534	CATA	0.000224968	CAAG	0.000195333	CA	0.61736	ATGA	0.00140271	ATGA	0.00202446	ATA	0.376538	CAG	0.0011499	CAAC	0.00031134	ATGA	0.00196345	AGTATA	0.000861528
AGGC	0.000170227	GAG	0.00134302	GCCA	8.42143913131171e-05	GAAA	0.00259145	CAA	0.0228653	CATT	0.000787387	CAAT	0.000195333	CAA	0.0118538	ATGC	0.000311714	ATGG	0.000253057	ATAA	0.0243725	CAGC	0.000328542	CAC	0.00140103	ATGC	0.000117807	AGTATT	0.000492302
ACCG	0.000113484	CAGC	0.000447672	AGCG	0.000168429	CAA	0.0120934	ATCC	0.000251267	CC	0.0245215	CAC	0.000781331	CAAA	0.000578232	ATGT	0.00233786	ATGT	0.00389708	ATAC	0.000494295	CAGG	0.000328542	CACC	0.00031134	ATGG	7.85380611151776e-05	AGTC	0.000492302
GGTA	0.000113484	GGGA	0.000111918	AATC	0.000505286	ACCG	0.000254063	AGGC	0.000251267	CCA	0.00292458	CAG	0.00185566	CAAG	0.000192744	ATT	1.08555	ATT	2.02638	ATAG	7.60453382306531e-05	CAGT	0.000492813	CAG	0.00140103	ATGT	0.00655793	AGTCAA	0.000246151
ACGC	0.000397195	TTTC	0.000783427	GATAA	8.42143913131171e-05	GGTA	0.000101625	ACGC	0.000251267	CCC	0.000337452	CAGC	0.000195333	CAAT	0.000289116	ATTA	0.0205731	ATTA	0.0772837	ATAT	0.0119391	CAT	0.0215195	CAT	0.0127649	ATT	3.37509	AGTCAGC	0.000246151
TCGG	0.000113484	CTA	0.0248831	AAT	0.122658	TCGG	0.000406501	AGAC	0.0018845	CCG	0.000449936	CAT	0.0190449	CAC	0.000963721	ATTC	0.000623429	ATTC	0.00121468	ATC	0.0332318	CATA	0.000821355	CATA	0.00046701	ATTA	0.12248	AGTCCTC	0.000369226
AGAC	0.000453938	GAT	0.00667778	GAAA	0.00197904	AGAC	0.000711377	CGGT	0.000628168	CCGG	0.000787387	CATG	0.000195333	CAG	0.0017347	ATTT	0.0743439	ATTG	0.00207507	ATCA	0.000684408	CATT	0.00246407	CATT	0.00140103	ATTC	0.00270956	AGTCGAC	0.000246151
CAT	0.0185547	CACC	0.00018653	CTGT	0.000126322	CGGT	0.000203251	CAT	0.0262574	CCT	0.00213719	CATT	0.00205099	CAT	0.0257313	C	1.22831	ATTT	0.380598	ATCC	0.00114068	CC	0.0206982	CC	0.0113639	ATTG	0.00247395	AGTCGCC	0.000369226
GTTT	0.00476634	GCG	0.000708815	CAA	0.00395808	CAT	0.0157011	CGG	0.00917125	CG	0.0330703	CC	0.0180683	CATT	0.00356577	CA	0.927194	C	0.137866	ATCG	0.000456272	CCA	0.00229979	CCA	0.000934019	ATTT	0.960206	AGTGAC	0.000369226
CGG	0.00164552	ATAT	0.0169369	ATCC	8.42143913131171e-05	GTTT	0.00228657	GTTT	0.00238704	CGA	0.00269961	CCA	0.000195333	CC	0.0309354	CAA	0.0238462	CA	0.501813	ATCT	0.00148288	CCC	0.000328542	CCGG	0.00031134	C	0.162731	AGTGTAG	0.000246151
GGG	0.00051068	GCAT	0.000447672	AGGC	8.42143913131171e-05	CGG	0.00218494	GGG	0.00288957	CGAA	0.000337452	CCC	0.000390665	CCA	0.00202381	CAAA	0.000935143	CAA	0.00921129	ATG	0.0283649	CCGG	0.0011499	CCT	0.00108969	CA	0.221124	AGTGTCC	0.000369226
GACA	0.000113484	TGGT	0.000111918	ACGC	0.000126322	GGG	0.000406501	GACA	0.000251267	CGC	0.00146229	CCG	0.000195333	CCAC	0.000192744	CAAT	0.00124686	CAAA	0.000404892	ATGA	0.00414447	CCT	0.00164271	CG	0.0403185	CAA	0.00412325	AGTT	0.0257228
GTTA	0.000794391	GG	0.0117514	TCGG	8.42143913131171e-05	GTTA	0.000609752	GTTA	0.000628168	CGG	0.00101236	CCGG	0.000292999	CCC	0.000674605	CAC	0.004364	CAAC	0.000101223	ATGC	7.60453382306531e-05	CG	0.0400821	CGA	0.00326907	CAAA	0.000235614	AGTTA	0.000246151
TTA	0.0769424	GGCTT	0.000522284	AGAC	0.000673715	TTA	0.0389733	TTA	0.0322878	CGGA	0.000224968	CCT	0.000390665	CCG	0.000289116	CAG	0.00498743	CAAT	0.00035428	ATGT	0.00429656	CGA	0.00558522	CGAC	0.00062268	CAAT	0.000549766	AT	9.48567
GAG	0.00187249	CCGA	0.000149224	CGGT	0.000168429	GAG	0.00116869	GAG	0.00590477	CGGC	0.000449936	CG	0.0308626	CCGG	0.000289116	CAT	0.0249372	CAC	0.00116406	ATT	1.2495	CGAC	0.000492813	CGAT	0.000934019	CAC	0.00129588	ATA	0.632854
TCAT	0.000453938	AATT	0.00738659	CAT	0.0113268	TCAT	0.000254063	TTTC	0.000753801	CGT	0.00382445	CGA	0.00175799	CCT	0.00289116	CATT	0.00187029	CAG	0.00146773	ATTA	0.0555131	CGAT	0.000328542	CGC	0.00326907	CAG	0.000746112	ATAA	0.0687992
TTTC	0.00130507	GATAT	7.46120546219929e-05	GTTT	0.00223168	TTTC	0.000406501	CTA	0.275012	CGTT	0.000224968	CGC	0.00195333	CG	0.0382597	CC	0.0466013	CAGC	0.000253057	ATTC	0.000760453	CGC	0.00246407	CGG	0.00326907	CAGC	0.000235614	ATAC	0.00110768
TGTA	0.000340453	TGCC	7.46120546219929e-05	CGG	0.000842144	CTA	0.0896844	GAT	0.0141966	CT	0.125757	CGG	0.00234399	CGA	0.00318028	CCA	0.00202614	CAT	0.0173597	ATTG	0.00174904	CGG	0.00427105	CGT	0.00202371	CAGT	7.85380611151776e-05	ATAG	0.000246151
TACT	0.000113484	TG	0.0120125	GGG	0.000421072	GAT	0.00635158	GACT	0.0015076	CTA	0.0319454	CGGA	0.000390665	CGAA	0.000289116	CCC	0.00140271	CATA	0.000911007	ATTT	0.134904	CGGA	0.000328542	CT	0.0303556	CAT	0.010799	ATAT	0.0303996
CTA	0.0461314	TGCT	0.000149224	GTTA	0.000463179	TGTT	0.000355689	TTC	0.00515097	CTAT	0.00123732	CGGC	0.000585998	CGAC	0.000385488	CCT	0.00342886	CATT	0.00197385	C	0.131634	CGGC	0.000328542	CTA	0.0207041	CATA	0.00082465	ATC	0.0401226
GAT	0.00800065	CGAG	0.000335754	TTA	0.0600449	CACC	0.000101625	GCG	0.0410822	CTC	0.00146229	CGT	0.00361366	CGC	0.00337302	CCTGT	0.000311714	CC	0.0102235	CA	0.371367	CGT	0.00213552	CTAA	0.00031134	CATC	0.000157076	ATCA	0.000369226
TGTT	0.000964617	TGT	0.00671508	GAG	0.000673715	TTC	0.00508127	ATAT	0.00678421	CTCA	0.00101236	CT	0.103526	CGG	0.00163833	CG	0.0857215	CCA	0.00151834	CAA	0.0090494	CT	0.0676797	CTAT	0.00062268	CATT	0.00270956	ATCC	0.000246151
CACC	0.000170227	GTAG	0.000111918	CAGC	0.000336858	GCG	0.00513208	GGC	0.0184681	CTCC	0.00056242	CTA	0.0256863	CGGC	0.000192744	CGA	0.004364	CCC	0.000101223	CAAA	0.000380227	CTA	0.0397536	CTC	0.00108969	CC	0.00447667	ATCG	0.000984603
TTC	0.00851133	TA	0.553547	TCAT	8.42143913131171e-05	ATAT	0.0124491	GCT	0.155911	CTG	0.000787387	CTAA	0.000390665	CGT	0.00192744	CGAA	0.000623429	CCG	0.000202446	CAAG	0.000228136	CTAA	0.00147844	CTCA	0.00031134	CCA	0.000510497	ATCT	0.00270766
GCG	0.0209379	AGC	0.00693892	TTTC	0.000210536	GGC	0.000965441	CCT	0.00439717	CTT	0.149041	CTAT	0.00136733	CGTT	0.00048186	CGAC	0.001091	CCGG	0.000151834	CAAT	0.000760453	CTAT	0.00476386	CTGC	0.00031134	CCAA	7.85380611151776e-05	ATG	0.0454148
ATAT	0.0314352	TATA	0.00906536	GAT	0.00534761	GCAC	0.000152438	TGGT	0.000502534	CTTA	0.00112484	CTC	0.001172	CT	0.109671	CGC	0.004364	CCT	0.00182201	CAC	0.000798476	CTC	0.0011499	CTT	0.216381	CCC	0.000353421	ATGA	0.0103383
GGC	0.00204272	GGCA	0.00283526	CTA	0.0169271	GCT	0.0112296	GCAT	0.000628168	CTTT	0.00821133	CTCA	0.000585998	CTA	0.046355	CGG	0.00374057	CG	0.0308224	CACA	0.000152091	CTCA	0.00164271	CTTA	0.00108969	CCGG	7.85380611151776e-05	ATGC	0.000984603
GCT	0.0546427	TCG	0.0018653	TGTT	0.000252643	CCT	0.00345526	GG	0.0619373	G	0.694588	CTG	0.000195333	CTAA	0.000192744	CGGA	0.000467572	CGA	0.00323914	CAG	0.000798476	CTCC	0.000328542	CTTT	0.0107412	CCGT	0.000117807	ATGT	0.0108306
CCT	0.00192923	ACA	0.0195857	GACT	8.42143913131171e-05	GCAT	0.000355689	GGCTT	0.000376901	GA	0.170863	CTT	0.0999127	CTAT	0.00134921	CGGC	0.000311714	CGAA	0.000404892	CAGC	7.60453382306531e-05	CTT	0.238686	G	0.618632	CCT	0.000903188	ATT	1.72687
GCAT	0.000226969	ATTT	0.559105	TTC	0.00370543	TGGT	0.000203251	ACGT	0.000502534	GAA	0.0110234	CTTA	0.000585998	CTC	0.0017347	CGT	0.00732529	CGAC	0.000506115	CAT	0.0122813	CTTA	0.00131417	GA	0.0750329	CCTT	7.85380611151776e-05	ATTA	0.0936604
GG	0.0170794	AATG	0.000596896	GCG	0.000378965	GG	0.00701215	CATC	0.000376901	GAAA	0.00112484	CTTT	0.00800864	CTCA	0.000867349	CT	0.127335	CGAT	0.000101223	CATA	0.000532317	CTTT	0.0116632	GAA	0.0046701	CG	0.0133515	ATTC	0.00123075
ACGT	0.00051068	ATAC	0.00055959	ATAT	0.0100215	CCGA	0.000101625	TGCC	0.0022614	GAAC	0.000224968	G	0.770685	CTCC	0.000674605	CTA	0.0913323	CGC	0.00167018	CATT	0.00159695	G	0.522546	GAAA	0.00233505	CGA	0.00188491	ATTG	0.00307689
ATGA	0.00436915	GAAC	0.00055959	GGC	0.000589501	ACGT	0.000152438	AATT	0.00678421	GAC	0.00236216	GA	0.106163	CTG	0.000963721	CTAA	0.000623429	CGG	0.00146773	CC	0.00680606	GA	0.20501	GAAC	0.00062268	CGAA	0.000353421	ATTT	0.193967
AATT	0.0101001	TCGT	0.000484978	GCT	0.00189482	ATGA	0.00233738	ATGA	0.0015076	GACT	0.000224968	GAA	0.00771564	CTT	0.226667	CTAT	0.00264957	CGGA	0.000253057	CCA	0.000646385	GAA	0.0147844	GAC	0.00669381	CGAC	0.000471228	C	0.47741
TG	0.0170794	CTTG	0.000149224	GCAT	0.000842144	AATT	0.00508127	TG	0.0280163	GAG	0.000787387	GAAA	0.00107433	CTTA	0.00134921	CTC	0.00374057	CGT	0.00197385	CCAG	7.60453382306531e-05	GAAA	0.000492813	GACAA	0.00031134	CGAG	7.85380611151776e-05	CA	3.46039
AAGC	0.00051068	TACA	7.46120546219929e-05	CCT	0.00075793	TGCC	0.000355689	AAGC	0.0018845	GAT	0.00584916	GAAC	0.000292999	CTTT	0.0128175	CTCA	0.00249372	CGTC	0.000151834	CCAT	7.60453382306531e-05	GAAC	0.00147844	GACC	0.00031134	CGAT	0.000274883	CAA	0.0927989
AGT	0.0223564	ACGG	0.00130571	GG	0.00446336	TG	0.0127032	AGT	0.0399515	GC	0.0815508	GAC	0.00166033	G	0.758255	CTCC	0.00124686	CT	0.0370476	CCC	0.000380227	GAC	0.00640657	GACG	0.00046701	CGC	0.00109953	CAAA	0.00455379
AGGG	0.00051068	CG	0.0200706	ACGT	0.000336858	AAGC	0.000203251	AGGG	0.000251267	GCA	0.0470183	GACT	0.000195333	GA	0.141474	CTG	0.000779286	CTA	0.0585575	CCGC	7.60453382306531e-05	GACT	0.000328542	GAG	0.00108969	CGCC	0.000157076	CAAC	0.00123075
TGA	0.0107243	TATT	0.0142136	ATGA	0.00206325	AGT	0.0210364	TGT	0.00766364	GCAT	0.000787387	GAG	0.000195333	GAA	0.0113719	CTT	0.161	CTAA	0.000303669	CCT	0.000380227	GAG	0.00229979	GAGAAG	0.00031134	CGG	0.000746112	CAAG	0.000615377
TGT	0.0106675	AATA	0.0195111	AATT	0.00429493	AGGG	0.000254063	TTAT	0.00427154	GCC	0.0510677	GAT	0.00351599	GAAA	0.00125284	CTTA	0.00124686	CTAT	0.000911007	CCTG	7.60453382306531e-05	GAGATC	0.00246407	GAGATC	0.00560412	CGGA	0.000353421	CAAT	0.00590762
TTAT	0.0201435	CAGA	0.000223836	TG	0.00770562	TGT	0.00584346	TGA	0.0227397	GCG	0.0256463	GATC	0.000195333	GAC	0.00279479	CTTT	0.00529914	CTC	0.000506115	CG	0.0292775	GAGC	0.000328542	GAGT	0.00046701	CGGC	0.000117807	CAC	0.0104614
TAGA	0.000624164	AG	0.0956153	AAGC	0.000210536	TGA	0.0106198	TAGA	0.000628168	GCT	0.097861	GC	0.0405315	GACAA	0.000385488	CTTTT	0.000311714	CTCA	0.00136651	CGA	0.00235741	GAT	0.0105133	GAT	0.00529278	CGT	0.00153149	CACC	0.000369226
TAGT	0.000283711	CCA	0.00138032	AGT	0.00829512	TTAT	0.00630077	CGA	0.0129403	GCTT	0.00056242	GCA	0.0315462	GACT	0.000192744	G	1.04393	CTCC	0.00035428	CGAA	0.000266159	GATA	0.00164271	GATA	0.0031134	CT	0.0200665	CACG	0.000615377
CGA	0.00283711	AACT	0.000671508	AGGG	0.000210536	TAGA	0.000558939	CTAA	0.000628168	GG	0.123957	GCAT	0.00175799	GACTT	0.000289116	GA	0.398215	CTG	0.000202446	CGAC	0.000532317	GC	0.0198768	GATC	0.00062268	CTA	0.0102492	CAG	0.00578454
CTAA	0.000340453	TGG	0.00436481	TGA	0.00311593	TAGT	0.000152438	TTTA	0.00251267	GGA	0.00258713	GCC	0.0290069	GAT	0.00558958	GAA	0.019638	CTGT	0.000101223	CGAG	0.000152091	GCA	0.00903491	GATT	0.00031134	CTAA	0.000274883	CAGA	0.00135383
TTTA	0.0166822	CGC	0.00253681	TGT	0.0034949	CGA	0.00569102	TATG	0.000502534	GGC	0.00179974	GCG	0.0174823	GC	0.0245749	GAAA	0.000623429	CTT	0.239038	CGAT	0.000342204	GCAA	0.000328542	GC	0.0266196	CTAC	0.000157076	CAGC	0.000615377
TATG	0.000453938	AAGG	0.000522284	TTAT	0.00812669	CTAA	0.000304876	TA	0.592236	GGT	0.00224968	GCT	0.0595765	GCA	0.0178288	GAAAT	0.000311714	CTTA	0.00111345	CGC	0.00140684	GCC	0.00755647	GCA	0.0140103	CTAT	0.00082465	CAGG	0.000492302
TA	0.745479	CTC	0.00119379	TAGA	0.000252643	TTTA	0.00584346	TGTC	0.000376901	GGTG	0.000224968	GG	0.0576232	GCAA	0.000192744	GAAC	0.000467572	CTTT	0.00784478	CGCC	7.60453382306531e-05	GCCA	0.000328542	GCAA	0.00031134	CTC	0.000628304	CAGT	0.000738452
CTAT	0.00130507	TTG	0.0101099	TAGT	0.000168429	TATG	0.000152438	CTAT	0.00213577	GGTGC	0.000224968	GGA	0.00136733	GCAT	0.00134921	GAAT	0.000779286	G	0.530004	CGCT	0.000114068	GCG	0.00344969	GCAT	0.000778349	CTCA	0.000589035	CAT	0.0851682
TATA	0.00357476	TCTA	7.46120546219929e-05	CGA	0.002358	TA	0.373575	AGC	0.0223628	GT	0.176375	GGC	0.00126966	GCATT	0.000192744	GAATT	0.000311714	GA	0.0804217	CGG	0.000912544	GCT	0.0156057	GCC	0.00949586	CTCC	0.000157076	CATA	0.00270766
AGC	0.00658209	CAG	0.00115649	CTAA	0.000378965	CTAT	0.000711377	TAAC	0.0015076	GTA	0.00753642	GGG	0.000390665	GCC	0.0149377	GAC	0.0104424	GAA	0.00951496	CGGA	0.000494295	GCTT	0.000328542	GCG	0.00295773	CTG	0.000274883	CATC	0.000246151
AAAT	0.00499331	ATAG	0.00018653	TTTA	0.00997941	AGC	0.00894303	AAAT	0.00979941	GTAA	0.000224968	GGT	0.00214866	GCG	0.00713153	GACAA	0.000779286	GAAA	0.00111345	CGGC	0.000114068	GG	0.0248049	GCT	0.0264639	CTGA	7.85380611151776e-05	CATT	0.0060307
TAC	0.00113484	T	3.71993	TA	0.454673	TATA	0.000508127	TAC	0.00326647	GTAT	0.00168726	GT	0.166521	GCT	0.0286225	GACAT	0.00187029	GAAAT	0.000101223	CGGG	7.60453382306531e-05	GGA	0.00443532	GCTT	0.00031134	CTT	0.174197	CC	0.0508301
AACA	0.00124833	AAGA	0.0152209	CTAT	0.00122111	TAAC	0.000203251	GGCA	0.00653294	GTC	0.00157477	GTA	0.00712964	GCTT	0.00115646	GACC	0.001091	GAAC	0.000506115	CGGT	0.000152091	GGC	0.00147844	GG	0.0129206	CTTA	0.000667574	CCA	0.00492302
TC	0.0103271	CAAA	0.00055959	TATA	0.00475811	AAAT	0.00447152	TGAG	0.000753801	GTT	0.0109109	GTAA	0.000390665	GG	0.131452	GACG	0.000311714	GAAT	0.00035428	CGT	0.00212927	GGCG	0.000328542	GGA	0.00373608	CTTT	0.00958164	CCAA	0.000246151
AGTAC	0.000170227	AAAC	0.00104457	AGC	0.00496865	TAC	0.00101625	AACA	0.0011307	GTTT	0.00202471	GTAT	0.00361366	GGA	0.00231293	GACT	0.00140271	GAC	0.00516237	CGTC	7.60453382306531e-05	GGG	0.00164271	GGAC	0.00031134	G	0.462079	CCAT	0.000246151
TGAA	0.00102136	TGC	0.00313371	TAAC	8.42143913131171e-05	TGAG	0.000508127	GAGC	0.000251267	T	6.07593	GTC	0.000585998	GGC	0.00048186	GAG	0.00374057	GACC	0.000202446	CT	0.016768	GGGAT	0.000492813	GGC	0.000934019	GA	0.0675035	CCATT	0.000492302
CATT	0.00385847	CGGA	0.000634202	AAAT	0.00442126	AACA	0.00132113	TC	0.0364337	TA	0.56017	GTCG	0.000195333	GGG	0.000289116	GAT	0.012001	GACG	0.000303669	CTA	0.0404181	GGGATG	0.000492813	GGG	0.00217938	GAA	0.00636158	CCC	0.00110768
TCG	0.00465286	TAAA	0.00425289	TAC	0.00168429	TC	0.0131605	CATT	0.00213577	TAA	0.0995483	GTG	0.000195333	GGT	0.00269842	GATAA	0.000311714	GAG	0.00106284	CTAA	0.000760453	GGT	0.00427105	GGGA	0.00031134	GAAA	0.00192418	CCG	0.00233843
ACA	0.0117456	TGAT	7.46120546219929e-05	AACA	0.000463179	TGAA	0.00259145	TGAA	0.0159555	TAAA	0.00101236	GTT	0.012892	GT	0.196599	GATT	0.000623429	GAGA	0.000202446	CTAT	0.00190113	GGTGC	0.000328542	GGGAT	0.000934019	GAAAA	7.85380611151776e-05	CCGA	0.000246151
ATTT	0.565606	AGAT	0.000820733	GCTTT	0.000210536	CATT	0.00335364	ACA	0.00917125	TAAC	0.000337452	GTTA	0.000488332	GTA	0.0113719	GC	0.0500302	GAGATC	0.000253057	CTC	0.00106463	GT	0.159014	GGGATA	0.00031134	GAAAT	7.85380611151776e-05	CCGG	0.000246151
AATG	0.000794391	TAT	0.239244	TC	0.0117058	TCG	0.00223576	ATTT	0.0664601	TAAG	0.000674903	GTTT	0.00224633	GTAA	0.000963721	GCA	0.0202614	GAGG	0.000202446	CTCA	0.00224334	GTA	0.00328542	GGGATG	0.00217938	GAAC	7.85380611151776e-05	CCT	0.00504609
CTG	0.000794391	AGTCGA	7.46120546219929e-05	CATT	0.00214747	ACA	0.00701215	TCG	0.00414591	TAAT	0.000337452	T	5.88459	GTAG	0.000192744	GCAT	0.000623429	GAT	0.00526359	CTG	0.000380227	GTAA	0.000328542	GGGC	0.00031134	GAAT	0.000235614	CCTC	0.000369226
ATAC	0.000453938	TAAT	0.0024995	TGAA	0.000378965	ATTT	0.190751	CTG	0.00125634	TAC	0.00157477	TA	0.59137	GTAT	0.00356577	GCC	0.019638	GATA	0.000303669	CTT	0.111939	GTAT	0.00180698	GGT	0.00342474	GAATT	0.000117807	CCTT	0.000246151
GCA	0.0195193	GAC	0.00552129	TCG	0.00122111	AATG	0.000711377	GAAC	0.00439717	TAG	0.00483681	TAA	0.113391	GTC	0.00048186	GCG	0.00810457	GATC	0.000101223	CTTA	0.000836499	GTC	0.0011499	GGTG	0.00046701	GAC	0.0022776	CG	0.21612
GAAC	0.000283711	AGTTGA	0.000111918	ACA	0.0140638	CTG	0.00076219	GCA	0.0410822	TAGA	0.000224968	TAAA	0.00136733	GTT	0.0138776	GCGG	0.000311714	GATT	0.000202446	CTTG	0.000114068	GTT	0.00772074	GGTGC	0.000778349	GACA	7.85380611151776e-05	CGA	0.0156306
AAGT	0.00567422	GACC	7.46120546219929e-05	ATTT	0.243295	GAAC	0.00101625	AAGT	0.00540224	TAT	0.179187	TAAG	0.000195333	GTTA	0.000867349	GCT	0.0353796	GC	0.0160945	CTTT	0.00444865	GTTT	0.000657084	GT	0.187271	GACC	0.000157076	CGAA	0.00319996
CCAC	0.000113484	G	0.597717	AATG	0.000378965	GCA	0.00553858	CCAC	0.000251267	TATA	0.00382445	TAAT	0.001465	GTTG	0.000192744	GG	1.46132	GCA	0.0102235	G	0.807145	T	3.45791	GTA	0.00233505	GAG	0.000863919	CGAC	0.00443071
TCGT	0.00051068	AGCA	0.000111918	ATAC	0.000421072	AAGT	0.00289632	TCGT	0.00238704	TATG	0.000224968	TAC	0.00244166	GTTT	0.00212019	GGA	0.0104424	GCC	0.0092619	GA	0.108441	TA	0.57232	GTAT	0.00108969	GAGA	7.85380611151776e-05	CGAG	0.000246151
GTT	0.021789	TCC	0.000261142	CTG	0.000378965	TCGT	0.00177844	ATGT	0.00615604	TATT	0.00461184	TACT	0.000195333	T	6.91903	GGC	0.00358472	GCCA	0.000101223	GAA	0.0129277	TAA	0.132895	GTC	0.00124536	GAGC	0.000117807	CGAT	0.00172306
ATGT	0.0119159	TGAC	0.000634202	GCA	0.00282118	ATGT	0.00508127	GTT	0.0256292	TC	0.0150728	TAG	0.00527398	TA	0.731464	GGCA	0.000311714	GCCG	0.000101223	GAAA	0.00114068	TAAA	0.00246407	GTCT	0.00031134	GAGG	7.85380611151776e-05	CGC	0.0102153
AGA	0.0662749	ATTA	0.149336	GAAC	0.000252643	GTT	0.0158536	AGA	0.083295	TCA	0.00157477	TAGA	0.000390665	TAA	0.157857	GGG	0.000935143	GCG	0.0044032	GAAAA	7.60453382306531e-05	TAAC	0.000328542	GTGA	0.00031134	GAGT	0.000157076	CGCA	0.000246151
TTCT	0.00136181	TTTT	0.13516	AAGT	0.00282118	CTTG	0.000101625	GATC	0.000376901	TCAT	0.000449936	TAGT	0.000195333	TAAA	0.00298753	GGT	0.00841629	GCGC	0.000101223	GAAAT	0.000190113	TAAG	0.000328542	GTGATG	0.000778349	GAT	0.00553693	CGCC	0.00233843
ATAA	0.0331942	AAAG	0.00283526	TCGT	8.42143913131171e-05	AGA	0.0499997	ATAA	0.0109301	TCC	0.000899871	TAT	0.226293	TAAG	0.000578232	GGTA	0.000467572	GCGG	0.000253057	GAAC	0.000266159	TAAT	0.00131417	GTT	0.0124536	GATA	0.000314152	CGCG	0.000246151
TATT	0.0135046	CGCC	0.000410366	ATGT	0.00315804	GATC	0.000203251	TATT	0.00376901	TCG	0.000337452	TATA	0.00419965	TAAT	0.00154195	GT	0.214304	GCT	0.0230788	GAAT	0.000418249	TAC	0.00147844	GTTA	0.00031134	GATAT	7.85380611151776e-05	CGG	0.00959988
CG	0.0328537	GT	0.172802	GTT	0.00985308	TTCT	0.000609752	CG	0.416475	TCGG	0.000337452	TATT	0.00566465	TAC	0.00337302	GTA	0.0614077	GG	0.0111345	GAATT	0.000114068	TAG	0.00394251	GTTT	0.00249072	GATC	7.85380611151776e-05	CGGA	0.00196921
ACGG	0.000340453	AGAG	0.00167877	TACA	0.000168429	ATAA	0.0177844	ACGG	0.000628168	TCT	0.00506178	TC	0.0104503	TAG	0.0119501	GTAA	0.000467572	GGA	0.00328975	GAC	0.00490492	TAGA	0.000328542	T	4.62698	GATT	0.000431959	CGGC	0.000861528
CGTC	0.000113484	GGCATT	0.000223836	AGA	0.0201693	ACGG	0.00127032	CGTC	0.000879435	TCTT	0.000787387	TCA	0.00175799	TAGA	0.000674605	GTAT	0.000623429	GGAC	0.000202446	GACC	0.000608363	TAT	0.131253	TA	0.475416	GATTT	0.000117807	CGGT	0.000738452
AATA	0.00652535	TT	1.24561	GATC	0.000168429	TATT	0.00304876	GGCTTT	0.000251267	TG	0.0149604	TCAT	0.000195333	TAGT	0.000289116	GTC	0.00233786	GGC	0.000759172	GACT	7.60453382306531e-05	TATA	0.00229979	TAA	0.0891988	GC	0.00475155	CGT	0.0104614
CCA	0.00158878	CAGT	0.000149224	ATAA	0.0113268	CG	0.0503554	AATA	0.00402027	TGA	0.00674903	TCC	0.000195333	TAT	0.322461	GTT	0.00841629	GGCA	0.000101223	GAG	0.00110266	TATT	0.00295688	TAAA	0.00202371	GCA	0.00212053	CGTT	0.000369226
AG	0.224472	AC	0.0610327	TTCT	0.000168429	CGTC	0.000304876	CAGA	0.000628168	TGAA	0.000224968	TCG	0.000390665	TATA	0.00539684	GTTT	0.00124686	GGG	0.000657949	GAGA	0.000152091	TC	0.0165914	TAAT	0.0015567	GCC	0.00235614	CT	0.109291
AGAA	0.000737649	TCTT	0.00104457	ACGG	0.00122111	AATA	0.00472558	AGAA	0.0022614	TGAC	0.000449936	TCGG	0.000390665	TATT	0.0127211	T	4.97107	GGT	0.0013159	GAGC	7.60453382306531e-05	TCC	0.000985626	TAC	0.00046701	GCG	0.000549766	CTA	0.119629
AACT	0.000907875	CTGA	0.000111918	TATT	0.00475811	CAGA	0.000152438	CCA	0.0123121	TGC	0.00134981	TCGT	0.000195333	TC	0.0179252	TA	0.562021	GGTGC	0.000151834	GAT	0.00562736	TCCA	0.000328542	TACG	0.00031134	GCGA	0.000117807	CTAA	0.0104614
TGG	0.00158878	GGAA	0.000149224	CG	0.0168008	CCA	0.00325201	AG	0.28657	TGG	0.00123732	TCT	0.00400432	TCA	0.00298753	TAA	0.108944	GT	0.158212	GATA	0.000456272	TCCG	0.000328542	TAG	0.00358041	GCGG	0.000117807	CTAG	0.000738452
GACG	0.000113484	CAAC	0.000298448	AATA	0.0087583	AG	0.184552	ACAC	0.00138197	TGT	0.00584916	TCTT	0.00175799	TCAT	0.000289116	TAAA	0.000779286	GTA	0.00541543	GATAT	0.000114068	TCG	0.00131417	TAGA	0.00062268	GCT	0.00416252	CTAT	0.0189536
CGC	0.00249666	CTAG	7.46120546219929e-05	CTCG	8.42143913131171e-05	AGAA	0.000457314	AACT	0.000879435	TT	1.02428	TG	0.014357	TCC	0.000385488	TAAG	0.000467572	GTAA	0.000607338	GATC	0.000114068	TCGT	0.000821355	TAGAAC	0.00031134	GCTT	0.000117807	CTC	0.00369226
CTC	0.000964617	CAAG	0.000447672	AGAA	0.000589501	ACAC	0.000203251	GACGT	0.000251267	TTA	0.035095	TGA	0.00449265	TCG	0.00115646	TAC	0.003273	GTAG	0.000253057	GATT	0.000114068	TCT	0.000328542	TAGATG	0.00062268	GG	0.00852138	CTCA	0.0214151
AAGG	0.000283711	GCTT	7.46120546219929e-05	AG	0.0886356	TCCT	0.000152438	TGG	0.00929688	TTAA	0.00157477	TGAA	0.000390665	TCGG	0.000192744	TAG	0.009819	GTAT	0.00161957	GATTT	7.60453382306531e-05	TG	0.00772074	TAT	0.13481	GGA	0.00133515	CTCC	0.00295381
ACGA	0.000283711	ATCA	0.00111918	CCA	0.000252643	AACT	0.000660565	ACTC	0.000251267	TTAG	0.00056242	TGC	0.000878997	TCGT	0.000192744	TAGA	0.000311714	GTC	0.00141712	GC	0.0215208	TGA	0.00591376	TATA	0.00358041	GGAC	0.000157076	CTG	0.000861528
TTG	0.0171929	CGAT	0.000447672	ACAC	0.000168429	TGG	0.00381095	CGC	0.0109301	TTAT	0.00584916	TGG	0.00126966	TCT	0.00761339	TAT	0.178456	GTG	0.00035428	GCA	0.0128897	TGAA	0.00361396	TATC	0.00046701	GGC	0.00082465	CTGA	0.000615377
CAG	0.00187249	ATCT	0.00466325	AACT	0.00029475	GACG	0.000254063	CTC	0.00741238	TTC	0.00371197	TGGC	0.000390665	TCTT	0.00144558	TATA	0.00140271	GTT	0.0119949	GCAA	0.000342204	TGAC	0.000821355	TATG	0.00031134	GGCC	0.000117807	CTT	0.684915
ACG	0.00680906	AGTC	0.000298448	TGG	0.000631608	CGC	0.00325201	AAGG	0.000376901	TTCA	0.000224968	TGT	0.00644598	TG	0.0169615	TATT	0.00389643	GTTA	0.000556726	GCAT	0.00114068	TGC	0.00279261	TATT	0.00856184	GGG	0.000549766	CTTA	0.00726145
TTGA	0.000397195	TGGC	0.00018653	GACG	0.000168429	CTC	0.00233738	TTG	0.0018845	TTCT	0.000337452	TGTT	0.001172	TGA	0.00626418	TC	0.022911	GTTT	0.00222691	GCATT	7.60453382306531e-05	TGCC	0.000492813	TC	0.013699	GGGA	0.000117807	CTTG	0.000369226
ATAG	0.000340453	TTAG	0.000261142	CTC	0.000505286	ACGA	0.000457314	CGCA	0.000376901	TTG	0.00404942	TT	1.06193	TGAA	0.000385488	TCA	0.00155857	T	3.66498	GCC	0.00912544	TGG	0.00246407	TCA	0.000778349	GGGC	7.85380611151776e-05	CTTT	0.0323688
GATT	0.000170227	GGGC	7.46120546219929e-05	CGC	0.00193693	TTG	0.00873978	CAG	0.00175887	TTGA	0.000224968	TTA	0.0425825	TGAC	0.000578232	TCC	0.000311714	TA	0.623736	GCCT	7.60453382306531e-05	TGT	0.00213552	TCG	0.000934019	GGGT	7.85380611151776e-05	G	1.10903
T	3.91845	ATGC	0.00037306	AAGG	0.000126322	CAG	0.00193088	ACG	0.00552787	TTGT	0.000899871	TTAA	0.00166033	TGC	0.000963721	TCG	0.00187029	TAA	0.189894	GCG	0.00380227	TT	1.00945	TCGT	0.00031134	GGT	0.00102099	GA	0.39298
TAG	0.0211081	ACC	0.00958765	TTG	0.00454758	TTGA	0.000711377	TTGA	0.000251267	TTT	0.387845	TTAT	0.00791098	TGG	0.000578232	TCGT	0.000935143	TAAA	0.00364403	GCT	0.0224334	TTA	0.0292402	TCT	0.00186804	GGTGC	0.000117807	GAA	0.0854143
AGGT	0.000226969	C	0.176122	ACCT	8.42143913131171e-05	ACG	0.00376014	GAGAA	0.000502534	TTTA	0.00506178	TTC	0.00517632	TGGC	0.000289116	TCT	0.00467572	TAAG	0.000860395	GCTT	0.000304181	TTAA	0.00164271	TCTT	0.00062268	GGTT	0.000117807	GAAA	0.0127998
AAGA	0.0145827	CT	0.0244354	CAG	0.00075793	ATAG	0.000152438	GATT	0.000251267	TTTC	0.000449936	TTCT	0.000781331	TGT	0.00732428	TCTGT	0.000623429	TAAT	0.00167018	GCTTT	0.000190113	TTAT	0.00394251	TG	0.0101185	GT	0.153031	GAAAA	0.000738452
CAAA	0.000283711	CA	0.315385	ACG	0.00458968	GATT	0.000101625	TAG	0.00515097	TTTG	0.000787387	TTG	0.00439499	TGTT	0.000578232	TCTT	0.000311714	TAC	0.0013159	GG	0.0114448	TTC	0.00328542	TGA	0.00217938	GTA	0.00439813	GAAAT	0.000492302
CGTT	0.000113484	AGTATA	0.000149224	TTGA	0.00029475	TAG	0.00569102	T	12.4329	TTTT	0.0259838	TTGT	0.000976664	TT	1.54908	TG	0.0107541	TACC	0.000151834	GGA	0.00399238	TTCT	0.000328542	TGAA	0.00062268	GTAA	0.000981726	GAAC	0.00307689
AAAC	0.000113484	AGCT	0.000298448	GATT	0.000505286	T	5.26496	AAGA	0.0182169			TTT	0.4269	TTA	0.0589797	TGA	0.00358472	TAG	0.00445381	GGAA	0.000380227	TTG	0.00197125	TGAC	0.00046701	GTAG	0.00039269	GAAG	0.000246151
GTC	0.00119159	GGTAT	7.46120546219929e-05	TAG	0.00320015	AGGT	0.000254063	CAAA	0.0011307			TTTA	0.00546932	TTAA	0.00375851	TGAA	0.000623429	TAGA	0.000860395	GGAC	7.60453382306531e-05	TTT	0.172649	TGC	0.00062268	GTAT	0.00137442	GAAT	0.00283073
TGC	0.0014753	TTCA	0.000149224	T	2.92898	AAGA	0.0123983	AAAC	0.00351774			TTTC	0.000292999	TTAC	0.000192744	TGC	0.00280543	TAGC	0.000202446	GGAT	0.000152091	TTTA	0.00279261	TGCT	0.00031134	GTC	0.000431959	GAC	0.0361842
TTTG	0.00170227	GA	0.0791634	AGGT	0.000252643	CAAA	0.000304876	GTC	0.00163324			TTTG	0.000390665	TTAG	0.000192744	TGG	0.001091	TAGT	0.000101223	GGC	0.0102661	TTTG	0.000328542	TGG	0.00186804	GTG	0.000157076	GACAA	0.00172306
CGGA	0.000340453	AGTT	0.0403278	CAAA	0.000800037	AAAC	0.000558939	TGC	0.00917125			TTTT	0.0292999	TTAT	0.0153232	TGT	0.00420814	TAT	0.235596	GGCA	0.00574142	TTTT	0.0174127	TGT	0.00451443	GTGA	7.85380611151776e-05	GACAT	0.00283073
TAAA	0.00289385	CCGC	7.46120546219929e-05	AAGA	0.0093899	GTC	0.00172763	TTTG	0.000753801					TTC	0.00751702	TT	0.802665	TATA	0.00506115	GGCAA	0.000874521			TGTT	0.00046701	GTGT	0.000117807	GACC	0.006523
TCA	0.000907875	AAA	0.321354	AAAC	0.000126322	TGC	0.00208332	AGCC	0.000376901					TTCT	0.00231293	TTA	0.0257164	TATC	0.000202446	GGCAT	0.0025095			TT	1.33829	GTT	0.0195952	GACG	0.000369226
GCGA	0.000170227	GATA	0.000969957	GTC	0.000589501	TTTG	0.000457314	GGCT	0.00288957					TTG	0.00520409	TTAA	0.00155857	TATG	0.000202446	GGCATA	7.60453382306531e-05			TTA	0.0381391	GTTA	0.000510497	GACT	0.00246151
AGAT	0.00051068	CTT	0.179815	TTTG	0.000884251	CGGA	0.000101625	TAAA	0.00653294					TTGA	0.000578232	TTAT	0.00124686	TATT	0.0111345	GGCATT	0.000152091			TTAA	0.00295773	GTTT	0.00730404	GAG	0.00295381
TAT	0.364342	CGGG	0.000111918	TGC	0.00113689	TAAA	0.00193088	TCA	0.00138197					TTGT	0.00154195	TTC	0.00233786	TC	0.0128047	GGCGT	7.60453382306531e-05			TTAT	0.00716081	T	2.67336	GAGA	0.000492302
CTCA	0.00232643	AGGA	0.00055959	GCCT	8.42143913131171e-05	TCA	0.000304876	GTGC	0.000376901					TTT	0.639911	TTCT	0.000467572	TCA	0.00035428	GGCT	0.00220531			TTC	0.00280206	TA	0.46687	GAGT	0.000861528
ATGG	0.000283711	AACC	0.000149224	GCATA	8.42143913131171e-05	TGAT	0.000101625	TGAT	0.00201014					TTTA	0.0104082	TTG	0.00264957	TCAA	0.000101223	GGCTAA	7.60453382306531e-05			TTCT	0.00031134	TAA	0.199173	GAT	0.0242459
CTTC	0.000170227	CACA	0.000261142	CGGA	8.42143913131171e-05	AGAT	0.000355689	AGAT	0.000376901					TTTC	0.000963721	TTT	0.140583	TCAG	0.000151834	GGCTAT	7.60453382306531e-05			TTG	0.0046701	TAAA	0.00219907	GATA	0.00393841
TAAT	0.00170227	AAT	0.167318	TAAA	0.00223168	TAT	0.0955786	TAT	0.0816618					TTTG	0.000578232	TTTA	0.000779286	TCAT	0.000101223	GGCTT	0.000760453			TTGT	0.00124536	TAAC	0.000353421	GATC	0.000246151
ACT	0.017817	CAA	0.00656586	TCA	0.00029475	CTAC	0.000254063	GGCAA	0.000251267					TTTT	0.0569559	TTTT	0.004364	TCC	0.000455503	GGCTTT	0.000190113			TTT	0.531924	TAAG	0.000549766	GATT	0.000369226
GAC	0.00357476	CGGT	0.000335754	AGAT	0.00029475	CTCA	0.00223576	CTCA	0.0125634									TCCA	0.000151834	GGG	0.000988589			TTTA	0.0082505	TAAT	0.00184564	GC	0.0223997
G	0.617355	CGG	0.00283526	TAT	0.186788	CTTC	0.000101625	TAAT	0.00175887									TCG	0.000860395	GGGA	0.000114068			TTTG	0.00031134	TAC	0.00121734	GCA	0.0075076
GGT	0.00845459	CATG	7.46120546219929e-05	CTCA	0.00109479	TAAT	0.000914628	ACT	0.0398258									TCGT	0.000202446	GGGC	7.60453382306531e-05			TTTT	0.0868638	TACT	0.000117807	GCAC	0.000369226
AGCA	0.000113484	TACT	0.000149224	TAAT	0.000926358	ACT	0.0257112	TATC	0.000376901									TCT	0.00232813	GGGG	7.60453382306531e-05					TAG	0.00467301	GCAG	0.000246151
TCC	0.000453938	TGTT	0.00055959	ACT	0.116805	TATC	0.000304876	GAC	0.0296495									TCTT	0.000556726	GGT	0.00174904					TAGA	0.000549766	GCAT	0.00135383
GTGA	0.000113484	TTC	0.00600627	TATC	0.000252643	GAC	0.00518289	GACC	0.000502534									TG	0.0109827	GGTA	7.60453382306531e-05					TAT	0.379025	GCC	0.014769
TTGT	0.00334779	AGAAA	0.00018653	GAC	0.00277907	TCGC	0.000152438	AAGAA	0.000251267									TGA	0.00435259	GGTAG	7.60453382306531e-05					TATA	0.00820723	GCCA	0.000861528
TTT	0.72908	GGC	0.00645394	TCGC	8.42143913131171e-05	GGCG	0.000101625	G	0.838855									TGAA	0.00116406	GGTAT	0.000114068					TATC	0.000589035	GCG	0.00196921
TGAC	0.000567422	GCT	0.00522284	GGT	0.00130532	GGT	0.00309957	GGT	0.0236191									TGAC	0.000404892	GT	0.117072					TATG	0.000196345	GCGC	0.000369226
AGG	0.00465286	CCT	0.00108187	G	0.604491	G	0.577435	TCC	0.000502534									TGAG	0.000202446	GTA	0.00501899					TATT	0.0239934	GCT	0.00726145
CGT	0.00312082	ACGT	0.000298448	AGCA	0.000210536	TCC	0.000457314	TTT	0.175384									TGC	0.00156896	GTAA	0.00159695					TC	0.010367	GG	0.0136614
TTAC	0.000113484	CATC	0.000149224	TCC	0.000336858	TTGT	0.00152438	TTGT	0.000251267									TGG	0.00298608	GTAG	0.000912544					TCA	0.000510497	GGA	0.00935373
ATTA	0.143614	ATGA	0.00317101	TTGT	0.000589501	TTT	0.331604	TGAC	0.0169605									TGGA	0.000101223	GTAT	0.00174904					TCAA	7.85380611151776e-05	GGAA	0.000738452
ATTG	0.00595793	GCCG	0.000111918	TTT	0.407387	TGAC	0.00228657	GACAA	0.0011307									TGGC	0.000253057	GTC	0.00129277					TCAT	0.000274883	GGAC	0.000492302
ACAG	0.000170227	AAGC	0.000596896	TGAC	0.000210536	AGG	0.00594508	AGG	0.00577914									TGT	0.00475748	GTG	0.000266159					TCC	0.000353421	GGAT	0.000246151
TTTT	0.0633243	AGT	0.00899075	GACAA	0.000252643	CGT	0.00452233	CGT	0.0110557									TGTA	0.000253057	GTGA	0.000152091					TCG	0.000510497	GGC	0.0110768
ATA	0.198541	AGGG	0.000223836	AGG	0.00181061	ATTA	0.0616866	ATTA	0.0207295									TGTT	0.000708561	GTGT	7.60453382306531e-05					TCGC	7.85380611151776e-05	GGCC	0.00123075
AAAG	0.00261014	TGA	0.00589435	CGT	0.000926358	ATTG	0.00315039	ATTG	0.0011307									TT	1.34409	GTT	0.00958171					TCGT	0.000274883	GGCG	0.000369226
CCC	0.00051068	TTAT	0.021339	ATTA	0.0655609	ACAG	0.000254063	TTTT	0.00515097									TTA	0.0798143	GTTA	0.000266159					TCT	0.00298445	GGCT	0.000246151
ACAT	0.00306408	TAGA	0.000858039	ATTG	0.00164218	TTTT	0.018445	ATA	0.0731187									TTAA	0.00546604	GTTAT	7.60453382306531e-05					TCTA	7.85380611151776e-05	GGG	0.00221536
CGCC	0.000226969	TAGT	0.000298448	ACAG	0.000126322	ATA	0.101625	GACAT	0.000879435									TTAC	0.000202446	GTTT	0.00152091					TCTT	0.00243468	GGGC	0.000492302
GT	0.192243	CGA	0.00339485	TTTT	0.0520445	CCTC	0.000203251	AAAG	0.00389464									TTAT	0.0144243	T	2.74212					TG	0.00816796	GGT	0.00467687
GAAT	0.000397195	CTAA	0.000634202	ATA	0.41004	CCGG	0.00076219	CCC	0.00163324									TTC	0.00318852	TA	0.491329					TGA	0.00691135	GGTGC	0.000369226
A	69.8406	GGCC	0.000111918	GACAT	8.42143913131171e-05	AAAG	0.00248982	CCGT	0.000376901									TTCT	0.000607338	TAA	0.219163					TGAA	0.000314152	GT	0.895989
AGAG	0.000680906	TTTA	0.0253681	AAAG	0.00168429	CCC	0.000863815	GCAA	0.000251267									TTG	0.00546604	TAAA	0.00418249					TGAC	0.000235614	GTA	0.0225228
TCT	0.00300734	TATG	0.000335754	CCGG	0.00029475	ACAT	0.000406501	ACAT	0.0018845									TTGA	0.000657949	TAAC	0.000304181					TGAT	0.000235614	GTAA	0.0060307
GTAT	0.00295059	CTAT	0.00104457	CCC	0.00029475	CGCC	0.000152438	CGCC	0.000251267									TTGT	0.00111345	TAAG	0.000456272					TGC	0.0021598	GTAG	0.00319996
TT	1.3192	TAAC	0.000261142	GCAA	0.000168429	GT	0.204369	GT	0.351397									TTT	0.627178	TAAT	0.00190113					TGCC	0.000196345	GTAT	0.0134152
GAA	0.0152636	AAAT	0.00686431	ACAT	0.000926358	GAAT	0.000203251	GAAT	0.000753801									TTTA	0.0159426	TAC	0.00155893					TGG	0.00188491	GTC	0.00393841
TGGA	0.000226969	TAC	0.00227567	CGCC	8.42143913131171e-05	A	76.9782	A	65.4985									TTTC	0.000303669	TACA	0.000190113					TGGA	0.000157076	GTCC	0.000369226
CGAA	0.000226969	TGAG	0.00018653	GT	0.133648	TTCG	0.000711377	TTCG	0.000251267									TTTG	0.00167018	TACT	7.60453382306531e-05					TGGC	0.000117807	GTCT	0.000246151
		AACA	0.00130571	GAAT	0.00029475	AGAG	0.000457314	AGAG	0.00125634									TTTT	0.0962124	TAG	0.00749047					TGGT	0.000117807	GTGA	0.000246151
		GAGC	0.00018653	A	81.0965	TCT	0.00213413	TCT	0.00376901											TAGA	0.00159695					TGT	0.00828577	GTGT	0.000246151
		TC	0.0152209	TTCG	8.42143913131171e-05	GTAT	0.00233738	GTAT	0.00138197											TAGG	7.60453382306531e-05					TGTT	0.0011388	GTT	0.0600608
		TGAA	0.00100726	AGAG	0.000589501	GGTGC	0.000203251	TT	1.38875											TAGT	0.000152091					TT	1.84345	GTTA	0.000369226
		CATT	0.00365599	TCT	0.00126322	TT	0.793542	GAA	0.0271368											TAT	0.185893					TTA	0.0959735	GTTG	0.000246151
		CTG	0.00055959	GTAT	0.00332647	GAA	0.013008	TGGA	0.00615604											TATA	0.00608363					TTAA	0.00981726	GTTT	0.00406149
		GCA	0.00384252	GGTGC	8.42143913131171e-05	TGGA	0.000863815	CGAA	0.00402027											TATC	0.000114068					TTAG	0.000196345	T	5.86824
		AAGT	0.00365599	TT	1.08135	TACC	0.000101625													TATG	0.000152091					TTAT	0.0298837	TA	1.70189
		ATGT	0.00626741	GAA	0.0101057	CGAA	0.00167682													TATT	0.00692013					TTC	0.00789308	TAA	0.374395
		GTT	0.0164147	TGGA	8.42143913131171e-05															TC	0.0163497					TTCA	0.000157076	TAAA	0.0175998
		CCTT	7.46120546219929e-05	GATTT	8.42143913131171e-05															TCA	0.000456272					TTCG	7.85380611151776e-05	TAAC	0.000246151
		GCGC	7.46120546219929e-05	CGAA	0.000505286															TCAT	0.000114068					TTCT	0.00192418	TAAG	0.00172306
		AGA	0.0304417																	TCC	0.00292775					TTG	0.00985653	TAAT	0.00873835
		GATC	0.000261142																	TCG	0.001673					TTGA	0.000589035	TAC	0.00529224
		TTCT	0.00108187																	TCGA	7.60453382306531e-05					TTGT	0.00325933	TACC	0.000984603
		ATAA	0.0238012																	TCGT	0.000342204					TTT	1.43787	TACG	0.000246151
		GGCTTT	0.00018653																	TCT	0.00163497					TTTA	0.0287057	TAG	0.0204305
		AGAA	0.00115649																	TCTT	0.000266159					TTTC	0.00109953	TAGA	0.00959988
		ACAC	0.00018653																	TG	0.0119391					TTTG	0.0027881	TAGC	0.000246151
		GACG	0.00055959																	TGA	0.00760453					TTTT	0.322006	TAGG	0.000246151
		ACGA	0.000634202																	TGAA	0.000228136							TAGT	0.000861528
		TTGA	0.00100726																	TGAC	0.000304181							TAT	0.404303
		ACG	0.00697623																	TGAT	0.000152091							TATA	0.0108306
		GATT	0.00055959																	TGC	0.00186311							TATC	0.000738452
		TAG	0.00518554																	TGCC	7.60453382306531e-05							TATT	0.0100922
		AGGT	0.000596896																	TGG	0.00114068							TC	0.048984
		CGTT	7.46120546219929e-05																	TGGC	7.60453382306531e-05							TCA	0.00159998
		GTC	0.0012311																	TGGT	7.60453382306531e-05							TCAG	0.000246151
		TTTG	0.001828																	TGT	0.00524713							TCAT	0.000246151
		AGCC	0.000111918																	TGTG	0.000114068							TCC	0.00332304
		GGCT	0.00119379																	TGTT	0.000304181							TCG	0.00159998
		TCA	0.000858039																	TT	0.579427							TCGT	0.000984603
		GCGA	0.00018653																	TTA	0.0575663							TCT	0.00270766
		GGCAA	0.000298448																	TTAA	0.00623572							TCTGT	0.0014769
		CTCA	0.00134302																	TTAT	0.00707222							TCTT	0.000861528
		ACT	0.147545																	TTC	0.00311786							TG	0.0273227
		TATC	0.000634202																	TTCT	0.000190113							TGA	0.0172306
		GGCG	0.000149224																	TTG	0.00494295							TGAA	0.00566147
		GGT	0.001828																	TTGA	0.00057034							TGAC	0.00307689
		TTGT	0.00223836																	TTGT	0.000874521							TGAG	0.000615377
		TTT	0.865276																	TTT	0.228326							TGAT	0.00209228
		AGG	0.00589435																	TTTA	0.00870719							TGC	0.00233843
		TTAC	0.00018653																	TTTC	0.000114068							TGCA	0.000246151
		CGT	0.00190261																	TTTG	0.000342204							TGCC	0.0014769
		ACAG	0.000298448																	TTTT	0.021825							TGG	0.00221536
		ATTG	0.00212644																									TGGA	0.000246151
		ATA	0.650207																									TGGC	0.00110768
		GACAT	7.46120546219929e-05																									TGGG	0.000246151
		CCC	0.000447672																									TGT	0.0153844
		CCGG	0.000634202																									TGTA	0.000369226
		GCAA	0.000149224																									TGTC	0.000246151
		ACAT	0.00164147																									TT	1.85992
		GAAT	0.000223836																									TTA	0.0956296
		A	74.3912																									TTAA	0.0140306
		GGCTA	0.000111918																									TTAC	0.000369226
		TCT	0.00272334																									TTAG	0.000246151
		GTAT	0.00238759																									TTAT	0.0137844
		GAA	0.0098861																									TTC	0.00295381
		TGGA	0.000410366																									TTCA	0.000615377
		CGAA	0.000969957																									TTCT	0.000246151
																												TTG	0.00787683
																												TTGA	0.00184613
																												TTGC	0.000246151
																												TTGT	0.0014769
																												TTT	0.325288
																												TTTA	0.0100922
																												TTTG	0.000984603
																												TTTT	0.0239997
5' trimming		5' trimming		5' trimming		5' trimming		5' trimming		5' trimming		5' trimming		5' trimming		5' trimming		5' trimming		5' trimming		5' trimming		5' trimming		5' trimming		5' trimming
AC	0.361639	AT	0.0197981	AC	0.239223	AC	0.565212	AC	0.706268	A	16.3907	A	22.6132	A	21.4288	A	4.32731	AC	0.240166	AT	0.0131555	AC	0.142776	AC	0.0642419	AC	0.134782	AT	0.00433589
AT	0.0121705	ATC	0.0650508	AT	0.00944302	AT	0.0127491	ATC	0.0265889	AA	0.0374069	AA	0.0187818	AA	0.012076	AA	0.071056	AT	0.0200139	ATC	0.0514262	ATC	0.0951843	AT	0.0188947	AT	0.0247559	ATC	0.241364
ATC	0.0278183	AAC	0.00282829	ATC	0.0409198	ATC	0.0141657	AAC	0.00166181	AAA	0.00813193	AAAA	0.00234772	AAC	0.0024152	AAA	0.00284224	ATC	0.0677392	AAC	0.00358787	AAC	0.00594902	ATC	0.0453472	ATC	0.110026	AAC	0.0130077
AA	0.0139092	CAC	0.00282829	AAC	0.00472151	AAC	0.00708286	CAC	0.00415451	AAAA	0.00325277	AAAC	0.0117386	AAGA	0.0024152	AAAA	0.00568448	A	20.6435	A	4.4382	A	15.2682	A	4.36089	A	15.1451	A	13.6407
C	46.7539	AA	0.0254546	AA	0.0598058	AA	0.0283314	AA	0.0390524	AAAC	0.0276486	AC	0.496543	AC	0.406961	AAAC	0.0170534	AA	0.00615811	AA	0.0131555	AA	0.0297451	AA	0.0302315	AA	0.00825196	AA	0.140194
CT	0.977119	GC	0.00848488	C	30.1988	C	46.3955	C	45.2684	AAC	0.00813193	ACT	0.00469544	ACTC	0.0024152	AAC	0.00426336	AAA	0.00461858	AAAC	0.00478383	AAA	0.00594902	AAA	0.0056684	AAC	0.00550131	AAA	0.0101171
AAAA	0.00347729	TCCC	0.00565659	CT	0.63583	CT	0.847109	CT	0.4329	AACC	0.00325277	AG	0.0117386	AG	0.0193216	AATC	0.207484	AAAC	0.00307905	AC	0.0418585	AAAC	0.0446176	AAAA	0.0056684	AG	0.0192546	AATC	0.00722648
CA	0.0191251	TAGC	0.00424244	CA	0.0157384	AAAA	0.00283314	AAAA	0.00415451	AC	0.304134	AGCTC	0.0140863	AGAG	0.0024152	AATT	0.00426336	AAC	0.0107767	ATCA	0.00239192	AATC	0.00594902	AAAC	0.00377893	AGA	0.00550131	AC	0.0317965
GC	0.0156478	CACT	0.00282829	GC	0.00944302	GC	0.00708286	CA	0.0182799	ACT	0.00487916	AT	0.00704316	AGC	0.0024152	AC	0.0696349	AG	0.0277115	C	62.4111	AG	0.0297451	ACT	0.00377893	C	32.3862	AG	0.14453
TCCC	0.0278183	GG	0.178183	TCCC	0.00472151	CA	0.00849943	GC	0.0199417	AG	0.0113847	ATC	0.0633885	AGCTC	0.00966079	ACTC	0.00426336	AGA	0.00307905	CA	0.0119596	C	61.8162	AG	0.0113368	CAG	0.00550131	AGA	0.0346871
AAA	0.00347729	TG	0.670306	AAA	0.00314767	TCCC	0.00566628	TCCC	0.0149563	AGCTC	0.0113847	C	44.2334	ATC	0.107476	ACTCC	0.0426336	AGCTC	0.00307905	CC	0.0203313	CA	0.0148725	AGGT	0.00377893	CG	0.0137533	C	61.5291
TAGC	0.0504208	TGT	0.00282829	CC	0.00314767	AAA	0.0155823	AAA	0.00747813	ATC	0.0536708	CA	0.0140863	C	50.41	AG	0.0142112	C	39.3919	CG	0.0155474	CC	0.0208216	C	71.2045	CT	0.352084	CA	0.0578118
TTC	0.272968	TA	0.71273	TAGC	0.00472151	CC	0.00424971	CC	0.00249271	C	44.0068	CC	0.00234772	CA	0.00724559	AGC	0.00568448	CA	0.00461858	CT	0.867069	CG	0.00594902	CA	0.0188947	CTG	0.0467611	CG	0.0101171
TG	3.14521	AGC	0.00565659	TTC	0.136924	TAGC	0.0410806	AACC	0.00249271	CA	0.0146375	CT	1.50019	CCTC	0.0024152	AGCTC	0.0213168	CAG	0.00769764	CTG	0.0741494	CT	0.336119	CG	0.00755786	G	0.123779	CT	0.489955
TGA	0.113012	CG	0.00848488	GG	0.103873	CGG	0.00424971	TAGC	0.0972156	CC	0.0130111	CTG	0.0751271	CG	0.00483039	AT	0.00426336	CC	0.00769764	G	0.1184	CTG	0.0505666	CT	0.729334	GC	0.00550131	CTA	0.00289059
TA	0.302525	AG	0.038182	TG	0.443822	TTC	0.0764948	ACTG	0.00166181	CT	1.40032	CTT	0.00352158	CT	0.863433	ATC	0.234485	CG	0.00769764	GC	0.0119596	G	0.145751	CTG	0.081247	GG	0.0880209	CTG	0.0404683
TAC	0.0921483	TGG	0.0678791	TGA	0.110169	GCT	0.00566628	CACT	0.00166181	CTC	0.00650555	G	0.0645623	CTG	0.0531343	C	47.6388	CGTC	0.00307905	GG	0.0418585	GC	0.011898	G	0.196504	GTC	0.0165039	G	0.468276
TGAG	0.0191251	T	47.5889	TA	0.506775	GG	0.0226651	TTC	0.114665	CTG	0.0569235	GA	0.00234772	CTT	0.00362279	CA	0.0184746	CT	0.486491	GTCC	0.00239192	GG	0.0981588	GC	0.0056684	T	47.8284	GC	0.114178
TC	0.893664	AGCTC	0.00282829	TAC	0.103873	TG	2.19993	GG	0.00498542	G	0.0764402	GC	0.0129125	G	0.0579647	CCTC	0.00284224	CTG	0.0323301	T	30.0831	GTC	0.0356941	T	21.4058	TA	0.808692	GG	0.160428
CTG	0.0608526	G	0.0905054	TGAG	0.0125907	TGA	0.0254983	TG	1.05109	GC	0.0113847	GG	0.016434	GC	0.0024152	CT	0.936519	G	0.100069	TA	0.344436	GTCC	0.00594902	TA	0.383562	TAC	0.137533	GT	0.00433589
AGA	0.00347729	GT	0.00282829	TC	1.27638	TA	0.406556	TGA	0.0889066	GG	0.136616	T	23.3328	GG	0.0217368	CTG	0.0596871	GC	0.0246324	TAC	0.0310949	T	19.6318	TAC	0.0906944	TAGC	0.0495118	GTC	0.0173435
AG	0.0139092	TT	0.0410103	CTG	0.0346244	TAC	0.123242	TA	0.455335	T	27.7283	TA	0.363897	GTC	0.00845319	CTT	0.00568448	GG	0.180125	TAG	0.00239192	TA	0.386686	TAG	0.00377893	TC	1.44684	T	19.7673
TGG	0.0608526	AC	0.2899	AGA	0.00314767	TC	1.32874	TAC	0.120481	TA	0.466773	TAC	0.106821	GTCC	0.0024152	G	0.183325	GTC	0.00769764	TAGC	0.0119596	TAC	0.0446176	TAGC	0.0113368	TCCC	0.00825196	TA	0.547767
T	22.6667	C	25.5084	CGTC	0.00472151	CTG	0.0382474	TGAG	0.00249271	TAC	0.120353	TAG	0.0058693	T	21.2936	GC	0.00852672	GTCC	0.00307905	TC	0.852718	TAGC	0.0148725	TC	0.542277	TCT	0.0137533	TAC	0.0346871
GTC	0.00347729	CT	0.620811	CG	0.0173122	GCA	0.00424971	TC	0.775232	TAG	0.00813193	TAGC	0.212469	TA	0.333297	GTC	0.0369491	T	35.5816	TCA	0.00239192	TC	0.773372	TCA	0.0056684	TCTC	0.00825196	TAG	0.0158983
TCA	0.00347729	CA	0.0155556	AG	0.0692488	AG	0.00283314	CTG	0.0440379	TAGC	0.299255	TC	1.13278	TAC	0.0954003	T	36.7189	TA	0.58656	TCC	0.00239192	TCCC	0.00892353	TCT	0.00755786	TG	0.67391	TAGC	0.00433589
AGCTC	0.0104319	TTCA	0.00282829	TGG	0.0598058	TGG	0.0382474	CG	0.00249271	TC	1.3499	TCC	0.0058693	TAG	0.00603799	TA	0.461864	TAC	0.126241	TCCC	0.00597979	TCT	0.0148725	TCTC	0.0132263	TGA	0.0907716	TC	1.5667
ACT	0.00521594	AAA	0.00424244	T	48.2822	T	17.2468	TCTC	0.00664722	TCC	0.00813193	TCCC	0.0234772	TAGC	0.214952	TAC	0.0810039	TAG	0.0107767	TCT	0.0083717	TCTC	0.00892353	TG	0.430798	TGAG	0.00550131	TCT	0.0303512
G	0.0747618	CAA	0.00282829	TAG	0.00629535	AGCTC	0.0141657	AG	0.0108017	TCCC	0.0195166	TCT	0.00234772	TC	0.993853	TAGC	0.311225	TAGC	0.0184743	TCTC	0.00239192	TG	0.517564	TGA	0.0585735	TGG	0.104525	TCTC	0.00722648
TCC	0.00521594	TTC	0.0947479	G	0.086561	ACT	0.00283314	TGG	0.0365597	TCT	0.00813193	TCTC	0.00352158	TCA	0.0024152	TATG	0.00284224	TC	0.971442	TG	0.279854	TGA	0.0327196	TGAG	0.00944733	TT	0.0522624	TG	0.396011
A	23.9499	TGA	0.154142	TCC	0.00314767	G	0.0708286	T	14.122	TCTC	0.00325277	TG	5.1239	TCCC	0.0144912	TC	1.70819	TCC	0.00769764	TGA	0.0538181	TGAG	0.0208216	TGG	0.081247	TTC	0.280567	TGA	0.0476948
TCT	0.0104319	TAC	0.162627	A	17.4664	TCC	0.00283314	TCA	0.00166181	TG	7.04063	TGA	0.0739532	TCT	0.0024152	TCA	0.00426336	TCCC	0.00461858	TGAG	0.0083717	TGG	0.0684137	TGGA	0.0056684			TGAG	0.0130077
TT	0.0191251	TGAG	0.0183839	TCT	0.0141645	CCC	0.00424971	AGCTC	0.0224344	TGA	0.0536708	TGAG	0.016434	TG	3.03107	TCCC	0.00426336	TCT	0.00461858	TGG	0.0526221	TGGT	0.00594902	TGT	0.0056684			TT	0.17199
TGGA	0.00695459	TC	1.76627	TT	0.0283291	A	30.4081	TGGGC	0.0116326	TGAG	0.029275	TGCC	0.00234772	TGA	0.0615875	TCT	0.0142112	TCTC	0.0107767	TGGA	0.00358787	TT	0.0386686	TT	0.0396788			TTAT	0.00578118
		CTG	0.0367678			TCT	0.00566628	G	0.0805976	TGG	0.13499	TGG	0.0774748	TGAG	0.0169064	TG	6.09377	TG	0.557309	TT	0.0191353	TTC	0.261757	TTC	0.103921			TTC	0.225466
		AGA	0.00282829			TT	0.00708286	TCC	0.00415451	TGGA	0.0146375	TGGA	0.00704316	TGG	0.0664179	TGA	0.0326858	TGA	0.243245	TTC	0.0896968			TTCA	0.00377893			TTCA	0.00289059
		TAG	0.0113132			TGGA	0.00566628	A	36.3495	TGTC	0.00650555	TGGGC	0.00704316	TGGA	0.0108684	TGAG	0.0170534	TGAG	0.0246324	TTCA	0.00239192
		TCA	0.00282829					TCT	0.0108017	TT	0.0227694	TT	0.050476	TT	0.0470963	TGG	0.237327	TGG	0.190901
		A	21.7496					TT	0.0232653	TTC	0.0992096	TTC	0.2829	TTC	0.375563	TGGA	0.011369	TGGA	0.00615811
		TCT	0.00848488					TGGA	0.00830903							TGT	0.00426336	TT	0.0600416
								TACC	0.00249271							TT	0.0795828	TTC	0.300208
																TTC	0.287066	TTCA	0.00769764
																TTGT	0.00284224
5' addition		5' addition		5' addition		5' addition		5' addition		5' addition		5' addition		5' addition		5' addition		5' addition		5' addition		5' addition		5' addition		5' addition		5' addition
AC	0.125849	AT	0.400503	AC	0.0433025	AC	0.0745712	AC	0.132943	A	7.82726	A	7.41346	A	8.00297	A	9.32571	A	7.75801	A	11.2923	A	8.38132	A	13.8595	A	8.59544	A	6.92742
AT	0.226529	ATC	0.514933	GCC	0.0288684	AT	0.372856	ATC	1.09014	AA	0.202429	AA	0.190788	AA	0.371655	AA	0.297143	AA	0.391459	AA	0.619323	AA	0.447857	AA	0.769971	AA	0.840336	AA	0.895193
ATC	0.981626	AAG	0.0228859	AT	0.230947	ATC	0.919712	ACCA	0.106355	AC	0.101215	AC	0.190788	AC	0.049554	AC	0.0914286	AAA	0.088968	AAA	0.0619323	AC	0.127959	AAA	0.0962464	AAA	0.0720288	AAA	0.137722
AA	0.427888	AA	0.160201	ATC	0.534065	AAC	0.0994283	AA	0.904015	AT	0.0674764	AG	0.0545108	ACC	0.049554	AGC	0.0457143	AAC	0.0533808	AAC	0.0825764	AGA	0.127959	AAC	0.192493	AAC	0.168067	AAAC	0.0413166
C	76.5668	GC	0.0343289	AA	0.115473	AAG	0.0745712	CT	0.0531773	ATC	0.708502	AGT	0.0545108	AG	0.074331	AT	0.137143	AC	0.0355872	AAG	0.0619323	ATC	0.703775	AGC	0.0962464	AC	0.0480192	AAC	0.2479
CA	0.931286	CC	0.0686577	C	86.7494	CAC	0.174	C	70.9918	C	75.7422	ATC	0.35432	AT	0.123885	ATC	0.617143	AG	0.106762	AC	0.165153	C	81.4459	AT	0.240616	AG	0.168067	AACC	0.0275444
GC	0.0503398	GGA	0.0686577	CT	0.0721709	AA	0.497141	GC	0.106355	CA	2.76653	ATT	0.0545108	ATC	0.545094	C	72.7543	AGA	0.0355872	AGA	0.0619323	CCCCGG	0.127959	ATC	0.529355	AGA	0.120048	AAGA	0.0413166
CC	0.10068	GAT	0.0457718	GC	0.0288684	C	73.2538	CA	1.86121	CC	0.0674764	C	78.7135	C	74.8761	CA	5.89714	AGC	0.0711744	AGC	0.0825764	CG	1.27959	C	74.0616	AGC	0.0720288	AAT	0.0275444
ATT	0.10068	TG	0.0457718	CGG	0.0288684	GC	0.0994283	GA	0.212709	CCA	0.641026	CA	1.85337	CA	4.21209	CC	0.0457143	AT	0.0711744	AT	0.289017	CGG	0.895713	CA	0.577478	AGCC	0.0480192	AATT	0.0275444
CGG	0.0503398	TA	0.0343289	GGC	0.0288684	CA	2.85856	GGA	0.0531773	CG	1.01215	CC	0.0545108	CCA	0.693756	CCA	0.914286	ATC	0.427046	ATC	0.578035	G	0.127959	CAG	0.0962464	AT	0.360144	AC	0.068861
GCG	0.0503398	AGC	0.0457718	TG	0.0866051	GA	0.124285	CGG	0.239298	CGG	0.506073	CCA	0.599618	CCGG	0.049554	CG	0.731429	C	82.5801	C	77.9108	GAC	0.319898	CCGG	0.0962464	ATC	0.720288	ACC	0.0275444
GGC	0.0503398	TCG	0.0457718	TA	0.0721709	AAA	0.0994283	GGG	0.159532	G	0.168691	CCGG	0.0545108	CG	0.966303	CGG	0.114286	CA	0.106762	CA	0.185797	T	2.4952	CG	1.29933	C	81.0084	ACT	0.0275444
TG	0.125849	CG	1.52191	TC	3.30543	CC	0.0994283	GAG	0.186121	GA	0.0674764	CG	1.09022	CGG	0.222993	G	0.205714	CC	0.0711744	CAA	0.0412882	TC	3.07102	CGC	0.0962464	CAA	0.0480192	AG	0.0826332
TA	0.125849	CCA	0.171644	CG	0.779446	CGG	0.372856	GG	0.0531773	GAC	0.101215	CGG	0.490597	CT	0.049554	GA	0.16	CCA	0.0533808	CC	0.0825764	TCCCCGG	0.191939	CGG	0.625602	CAC	0.0960384	AGA	0.440711
AGC	0.0503398	AG	0.0457718	AG	0.0288684	GAT	0.248571	TG	0.39883	GATC	0.438596	G	0.136277	G	0.173439	GAC	0.228571	CCCCGG	0.0711744	CCA	0.0825764	TG	0.255918	G	0.14437	CAG	0.0480192	AGC	0.192811
TC	5.83942	CAG	0.0457718	CCA	0.0288684	GGC	0.0994283	TA	0.079766	GTC	0.0674764	GAC	0.136277	GAC	0.173439	GAG	0.0457143	CCGG	0.124555	CCCGG	0.0412882			GAC	0.192493	CCCCGG	0.0480192	AGT	0.0275444
GATC	0.276869	T	2.40302	T	2.2806	GG	0.0497141	AGC	0.079766	T	4.45344	GGC	0.0817661	GATC	0.322101	GAT	0.0685714	CG	1.20996	CCGG	0.185797			GC	0.0962464	CG	1.15246	AT	0.12395
CG	0.780267	TAT	0.0228859	GTC	0.0288684	TG	0.347999	TC	1.59532	TC	4.92578	GTC	0.0545108	T	3.86521	GATC	0.0685714	CGG	0.569395	CG	0.45417			GGC	0.0962464	CGC	0.0480192	ATC	0.289216
CCA	0.453058	GAC	0.0686577	GAC	0.0577367	CGA	0.198857	GATC	1.4092	TG	0.134953	T	3.27065	TA	0.173439	GGA	0.0457143	G	0.0711744	CGAT	0.0412882			T	3.80173	CGG	0.144058	ATT	0.0275444
CAG	0.0755097	G	0.0228859	G	0.0288684	TA	0.0745712	CG	2.12709			TC	5.01499	TATC	0.049554	GGC	0.0685714	GA	0.088968	CGC	0.0412882			TC	2.79115	CT	0.0480192	C	85.0021
CCCGG	0.0503398	GT	0.0228859	CCC	0.0288684	AGC	0.0745712	AG	0.106355			TG	0.136277	TC	4.73241	T	3.22286	GAA	0.0355872	CGG	1.19736			TCC	0.0962464	G	0.0720288	CAAA	0.0550888
T	6.519	TT	0.0228859	A	5.38395	TC	3.18171	CCA	0.691306					TG	0.173439	TA	0.0457143	GAC	0.0533808	G	0.0412882			TG	0.14437	GAC	0.288115	CAAC	0.0275444
GTC	0.0503398	AC	0.0457718	TT	0.0288684	GATC	0.248571	CGC	0.159532					TT	0.049554	TAC	0.0457143	GC	0.0355872	GA	0.0412882					GCC	0.0480192	CAC	0.0964055
TAT	0.0755097	CT	0.0572148			CG	2.23714	T	8.08296							TC	4.77714	GTC	0.088968	GAC	0.268373					GG	0.168067	CAG	0.110178
GAC	0.0503398	C	83.9913			AG	0.174	TAG	0.079766							TG	0.0457143	T	2.82918	GAG	0.0412882					GGCT	0.0480192	CC	0.0964055
G	0.0503398	CA	0.228859			CCA	0.571713	GTC	0.239298									TA	0.0533808	GAT	0.0412882					GT	0.0480192	CG	0.358077
A	5.76391	GA	0.0228859			TGG	0.0994283	GAC	0.0531773									TC	2.82918	GCC	0.0412882					GTC	0.0480192	CGAC	0.0275444
TT	0.0503398	GGC	0.0572148			CGC	0.0497141	G	0.319064									TCCCCGG	0.0533808	GCG	0.0412882					T	3.16927	CGC	0.0275444
		TC	3.42144			CCCGG	0.0745712	GGT	0.0531773									TCG	0.0355872	GG	0.0825764					TA	0.216086	CGG	0.12395
		AGA	0.0228859			T	5.84141	CGT	0.106355											GGC	0.185797					TC	1.84874	G	0.0826332
		GATC	0.0228859			GAC	0.0497141	CCGG	0.0531773											GGG	0.0412882					TG	0.144058	GAA	0.068861
		TAG	0.0228859			G	0.0745712	A	8.16272											GT	0.0825764					TT	0.0480192	GAAA	0.0550888
		AGG	0.0228859			CCGG	0.0745712	AGAG	0.0531773											GTC	0.0412882							GAAC	0.0550888
		ACAT	0.0228859			CCC	0.0497141													T	2.99339							GAAT	0.068861
		A	6.22497			A	6.86055													TA	0.0619323							GAC	0.12395
						GAA	0.198857													TC	2.39472							GG	0.0826332
																				TG	0.0412882							GGAA	0.0275444
																												GGT	0.0413166
																												T	1.40477
																												TAT	0.0275444
																												TC	2.13469
																												TCA	0.0275444
																												TG	0.0826332
																												TGA	0.0275444
																												TGAA	0.0413166
																												TGAC	0.0413166
