# Supplementary material for: miRMOD: a tool for identification and analysis of 5′ and 3′ miRNA modifications in Next Generation Sequencing small RNA data
Source: PeerJ. 2015 Oct 20;3:e1332. doi: 10.7717/peerj.1332 (PMC4662591; doi:10.7717/peerj.1332)
Supplement: Supplemental Information 1 [file peerj-03-1332-s002.zip]

Archive with 3 entries (2 files):
- S2.mod
- __MACOSX/
- __MACOSX/._S2.mod
