# Supplementary material for: miRMOD: a tool for identification and analysis of 5′ and 3′ miRNA modifications in Next Generation Sequencing small RNA data
Source: PeerJ. 2015 Oct 20;3:e1332. doi: 10.7717/peerj.1332 (PMC4662591; doi:10.7717/peerj.1332)
Supplement: Supplemental Information 1 [file peerj-03-1332-s002.zip › S2.mod]

1#1#3#miR-9 with 213 modified reads#2247873#605#213#1#0 (0.00%)#37 (17.37%)#120 (56.34%)#56 (26.29%)#Total number of reads with 5' addition: #Total number of reads with 3' addition: #Total number of reads with 5' trimming: #Total number of reads with 3' trimming: #
=
1#213
=
100	0	213	2247873
=
0.00	17.37	56.34	26.29
=
miR-9	605	213
=
miR-9#605	TCTTTGGTTATCTAGCTGTATGA	23
=
miR-9#read627_x120	read1136_x56	read1545_x37	
=
read1136_x56#56	TCTTTGGTTATCTAGCTGTATG	22	3' trimming	A
read627_x120#120	CTTTGGTTATCTAGCTGTATGA	22	5' trimming	T
read1545_x37#37	TCTTTGGTTATCTAGCTGTATGAA	24	3' addition	A
=
miR-9#Count: 605	Sequence: TCTTTGGTTATCTAGCTGTATGA	length : 23	
=
miR-9\read1545_x37#Count: 37	Sequence: TCTTTGGTTATCTAGCTGTATGAA	length : 24	Modification type: 3' addition	Modified sequence: A	
miR-9\read627_x120#Count: 120	Sequence: CTTTGGTTATCTAGCTGTATGA	length : 22	Modification type: 5' trimming	Modified sequence: T	
miR-9\read1136_x56#Count: 56	Sequence: TCTTTGGTTATCTAGCTGTATG	length : 22	Modification type: 3' trimming	Modified sequence: A	
=
miR-9	605	read627_x120	120	5' trimming	T	TCTTTGGTTATCTAGCTGTATGA	23	CTTTGGTTATCTAGCTGTATGA	22
miR-9	605	read1136_x56	56	3' trimming	A	TCTTTGGTTATCTAGCTGTATGA	23	TCTTTGGTTATCTAGCTGTATG	22
miR-9	605	read1545_x37	37	3' addition	A	TCTTTGGTTATCTAGCTGTATGA	23	TCTTTGGTTATCTAGCTGTATGAA	24
=
A#37
=
=
T#120
=
A#56
=
37	0	120	56	yes	yes	yes	yes
=
=
miR-9#TCTTTGGTTATCTAGCTGTATGA#4#605#213#93#120#0
=
